# Supplementary material for: Modelling the Transference of Trace Elements between Environmental Compartments in Abandoned Mining Areas
Source: Int J Environ Res Public Health. 2020 Jul 15;17(14):5117. doi: 10.3390/ijerph17145117 (PMC7400299; doi:10.3390/ijerph17145117)
Supplement: Supplementary file 1 [file ijerph-17-05117-s001.zip]

Archive with 8 entries (7 files):
- CMTCA/Instructions.pdf
- CMTCA/ModelDataInput/
- CMTCA/ModelDataInput/01DEM.txt
- CMTCA/ModelDataInput/02SourceAreas.txt
- CMTCA/ModelDataInput/03Streams.txt
- CMTCA/ModelDataInput/04Barriers.txt
- CMTCA/setup.exe
- CMTCA/SetUpCMTCA.msi
