# Supplementary material for: Modelling the Transference of Trace Elements between Environmental Compartments in Abandoned Mining Areas
Source: Int J Environ Res Public Health. 2020 Jul 15;17(14):5117. doi: 10.3390/ijerph17145117 (PMC7400299; doi:10.3390/ijerph17145117)
Supplement: Supplementary file 1 [file ijerph-17-05117-s001.zip › CMTCA/ModelDataInput/01DEM.txt]

ncols         530
nrows         988
xllcorner     349097.5
yllcorner     4796387.5
cellsize      5
NODATA_value  -9999
664.32 666.198 668.421 669.792 671.524 672.91 674.943 677.259 678.332 680.786 682.555 686.273 690.239 694.508 696.655 697.954 699.438 700.998 702.132 703.275 704.557 705.524 707.474 708.572 710.157 711.497 712.674 714.499 716.136 717.608 718.745 719.491 720.121 721.032 721.997 723.37 724.176 725.851 729.073 731.713 733.588 735.456 737.331 739.673 742.116 744.06 746.079 748.193 750.11 751.831 753.611 755.417 757.455 759.089 760.869 762.589 764.165 765.897 767.788 769.496 770.666 772.241 773.786 775.12 776.461 777.853 779.13 780.448 782.045 783.41 784.841 785.669 786.572 787.239 787.782 787.951 788.18 788.815 789.713 791.18 792.904 795.04 796.068 797.881 799.025 800.079 801.462 802.599 803.93 804.877 805.87 806.584 807.592 808.427 809.242 809.965 810.683 811.308 812.021 812.675 813.393 813.69 813.905 814.017 813.456 812.931 812.995 813.354 813.81 813.809 814.333 814.585 814.997 815.807 816.566 817.232 817.513 817.703 817.353 816.799 816.356 815.934 815.553 815.414 815.455 815.963 816.519 815.36 814.269 815.286 815.875 816.424 816.842 816.999 816.886 816.544 816.18 816.137 816.192 816.413 817.083 817.541 818.319 818.988 819.055 817.498 816.568 816.108 816.517 817.82 819.595 821.458 822.73 824.478 825.693 825.232 824.67 824.403 823.354 823.416 823.264 823.492 823.84 824.199 824.989 826.075 826.47 827.797 829.131 830.205 831.291 833.018 835.638 837.475 837.392 838.728 842.028 845.23 846.694 848.265 849.967 852.06 853.955 855.143 856.303 857.858 859.111 860.832 862.116 863.503 863.988 865.521 867.423 868.071 868.272 869.092 869.867 870.781 870.803 870.419 870.026 869.644 869.828 870.377 870.956 871.932 873.107 874.384 875.481 876.813 878.254 879.444 880.305 881.039 881.786 882.839 884.073 885.364 886.444 887.737 888.832 889.983 891.052 891.721 892.137 892.984 893.95 895.084 896.413 897.976 899.256 901.495 903.309 903.852 903.647 904.441 905.119 906.26 907.443 909.045 910.917 912.53 914.583 916.242 918.522 920.209 922.52 924.185 925.836 927.643 929.59 931.343 933.1 934.987 936.939 938.793 940.638 942.37 944.529 947.158 949.49 951.507 953.691 955.706 957.89 959.932 962.224 964.321 966.845 969.337 971.543 973.624 975.751 977.88 979.941 981.617 983.479 985.098 985.887 985.864 983.341 981.109 979.055 975.824 972.491 970.37 969.071 968.084 967.58 967.733 968.111 968.96 970.458 971.726 972.64 973.633 974.864 976.246 977.67 978.977 980.179 981.235 982.344 982.866 983.048 983.004 982.286 980.592 978.734 977.296 975.877 975.256 974.962 974.762 974.725 974.849 975.074 975.157 974.92 974.85 974.616 974.584 974.432 974.298 974.339 974.352 974.508 975.051 975.339 975.9 976.669 977.93 979.184 980.218 981.33 982.217 983.006 981.37 977.975 976.078 975.532 975.913 977.449 979.373 982.592 985.489 987.606 989.798 991.459 993.669 992.363 990.328 989.183 991.089 990.602 992.961 994.708 997.185 999.265 1001.512 1004.398 1006.931 1009.242 1011.306 1013.496 1015.005 1017.12 1019.425 1021.14 1023.121 1024.622 1026.047 1027.756 1029.234 1030.398 1031.69 1032.94 1034.28 1035.528 1036.741 1038.194 1039.681 1040.779 1041.794 1042.815 1043.837 1044.495 1045.433 1045.86 1046.525 1047.033 1047.652 1047.532 1046.365 1043.957 1041.002 1035.189 1033.793 1033.199 1031.599 1030.709 1031.154 1032.479 1033.242 1034.525 1032.193 1028.662 1026.459 1022.813 1019.518 1016.725 1014.215 1013.17 1012.425 1011.509 1010.649 1008.612 1006.35 1005.372 1005.7 1007.224 1008.179 1007.996 1007.408 1007.293 1007.675 1008.597 1009.196 1010.099 1010.919 1011.533 1012.366 1012.944 1013.387 1013.692 1013.362 1011.696 1010.561 1009.519 1008.678 1007.108 1008.267 1009.828 1011.1 1012.435 1013.377 1013.515 1013.183 1012.252 1011.124 1010.414 1009.105 1006.798 1003.957 1002.267 1001.571 1000.964 1001.174 1001.359 1002.127 1002.534 1003.058 1003.137 1003.02 1001.376 997.808 995.177 992.689 990.351 987.791 985.925 985.089 987.067 989.343 991.548 993.914 996.462 998.607 1000.126 1001.572 1002.533 1002.262 1001.361 999.378 998.117 999.119 1000.431 1001.629 1002.534 1003.345 1004.071 1004.942 1005.714 1006.689 1007.516 1008.389 1009.487 1010.598 1011.657 1012.676 1013.083 1014.158 1015.048 1016.145 1017.529 1017.859 1016.809 1014.239 1012.41 1011.849 1010.892 1009.99 1008.678 1007.359 1006.007 1004.179 1001.535 999.205 997.159 995.327 993.968 991.777 990.93 990.424 990.985 990.447 987.759 983.938 980.705 978.303 
666.766 667.92 668.09 668.432 669.473 670.66 672.598 674.281 676.075 678.014 680.128 682.77 685.18 689.419 692.17 694.627 696.219 697.406 698.862 700.233 701.584 703.043 705.588 707.171 708.871 709.853 711.233 712.943 714.44 715.592 716.384 717.277 718.049 718.973 720.161 721.578 722.619 724.131 726.125 729.273 731.408 733.215 735.111 737.563 740.155 742.252 744.377 746.289 748.014 749.905 751.7 753.491 755.404 757.165 758.91 760.578 762.251 763.976 765.722 767.109 768.484 770.244 771.393 772.862 774.141 775.542 776.779 778.069 779.448 780.97 782.257 783.287 784.201 785.035 785.025 785.335 785.965 786.943 788.074 789.473 791.111 793.161 794.195 795.833 797.121 798.659 799.557 800.651 801.893 802.825 803.848 804.586 805.127 806.185 806.922 807.58 808.381 808.913 809.426 810.242 810.9 811.105 811.241 811.055 810.38 810.129 810.077 810.409 810.447 810.985 811.38 811.841 812.577 813.218 813.975 814.354 814.655 814.704 814.3 813.822 813.361 812.742 812.306 812.064 812.199 812.895 812.576 810.558 810.74 812.168 812.794 813.236 813.322 812.89 813.177 813.328 812.953 813.158 812.968 813.433 813.914 814.3 815.087 815.175 814.25 813.783 813.067 812.762 813.191 814.207 815.843 817.392 819.294 821.317 822.544 822.144 821.53 820.598 819.933 820.02 819.821 819.855 820.312 820.876 821.73 822.77 823.632 824.6 825.603 826.57 827.58 829.42 831.995 832.652 833.467 834.377 837.608 841.18 842.55 844.81 846.497 848.41 850.461 852.341 853.373 853.981 855.754 857.434 858.405 858.673 860.206 861.94 863.097 864.13 865.231 866.905 867.582 868.906 868.895 868.244 867.661 867.335 867.393 867.959 868.758 869.784 870.901 872.012 873.292 874.997 876.058 877.221 878.059 878.738 879.617 880.869 882.104 883.666 885.079 886.397 887.361 888.269 889.141 890.192 891.055 892.16 893.669 895.865 897.084 898.539 899.469 900.608 902.128 902.923 903.299 904.277 905.382 906.163 907.455 909.171 911.083 912.941 914.555 916.65 918.939 921.009 923.085 925.061 926.558 928.456 930.14 932.039 933.707 935.551 937.605 939.178 941.079 943.008 944.861 946.992 949.358 951.485 953.719 955.746 957.929 960.184 962.558 964.646 966.731 968.99 971.033 973.649 976.007 978.485 980.353 982.283 984.311 986.299 987.558 988.218 986.77 983.889 981.024 978.513 975.041 973.111 971.821 971.034 970.617 969.92 970.256 971.246 972.321 973.491 974.642 975.292 976.007 976.73 977.723 978.855 980.213 981.21 982.324 983.015 983.441 983.025 981.606 979.494 977.533 975.537 974.077 973.229 972.717 972.708 972.733 972.887 973.13 973.342 973.029 973.025 972.853 972.681 972.736 972.537 972.467 972.573 973.154 973.692 974.429 975.497 976.681 977.722 979.145 980.458 981.795 982.664 983.622 981.702 979.326 977.399 976.876 978.324 979.588 981.654 983.521 985.57 987.554 989.641 992.028 994.245 995.259 993.876 992.387 992.265 993.252 993.557 995.17 997.233 999.152 1001.401 1003.962 1006.344 1008.829 1011.088 1013.535 1015.352 1017.139 1019.119 1021.156 1023.041 1024.924 1026.692 1028.576 1030.483 1031.738 1033.036 1034.174 1035.3 1036.507 1037.52 1038.737 1039.798 1040.875 1041.902 1042.785 1043.847 1044.539 1045.298 1045.978 1046.637 1047.466 1048.012 1048.329 1047.321 1045.409 1042.955 1037.961 1037.905 1037.576 1035.65 1035.291 1036.832 1037.555 1037.674 1037.878 1035.26 1030.864 1028.219 1023.797 1021.353 1019.125 1017.692 1016.893 1016.126 1015.118 1013.983 1012.245 1009.899 1008.384 1007.353 1008.836 1010.594 1010.204 1009.698 1009.601 1010.057 1011.091 1011.894 1012.967 1013.45 1014.494 1015.361 1015.834 1015.809 1016.115 1015.404 1014.078 1012.735 1012.289 1011.06 1010.134 1010.129 1011.751 1012.828 1014.063 1014.974 1015.348 1015.376 1014.732 1013.71 1012.239 1010.997 1008.754 1006.242 1004.342 1003.834 1004.268 1004.19 1004.237 1004.675 1005.071 1004.969 1005.056 1004.128 1001.288 997.657 995.202 993.18 990.818 988.582 986.953 985.682 987.887 989.85 992.237 994.588 996.836 998.624 1000.435 1001.819 1003.676 1004.144 1003.942 1001.597 999.933 1000.453 1001.668 1002.954 1003.796 1004.578 1005.41 1006.171 1006.729 1007.874 1008.888 1010.097 1010.794 1012.037 1013.136 1014.124 1014.693 1015.168 1016.318 1017.555 1018.717 1019.556 1019.168 1016.53 1014.616 1013.782 1013.079 1011.777 1010.464 1009.158 1007.727 1006.042 1003.411 1001.337 999.611 997.793 995.81 993.947 992.943 993.002 993.214 991.088 987.885 984.78 982.073 979.056 
672.884 673.16 672.129 676.197 676.132 673.956 675.088 676.036 676.852 677.428 678.901 680.098 681.078 683.753 688.723 692.465 693.964 694.465 695.453 697.575 699.562 700.993 703.396 705.316 707.359 708.751 710.019 711.135 712.559 713.912 714.452 715.369 716.198 717.327 718.683 720.137 721.388 722.806 724.551 726.995 729.071 731.578 733.565 736.246 738.411 740.374 741.987 743.724 746.296 747.854 749.638 751.457 753.444 755.234 757.065 759.027 760.06 761.8 763.261 764.995 766.522 767.903 769.63 770.958 772.242 773.36 774.635 775.556 777.013 778.744 779.937 780.762 781.676 782.04 782.233 782.635 783.771 785.299 786.651 788.168 789.974 791.883 793.097 794.404 795.741 796.784 797.699 798.747 799.821 800.749 801.657 802.489 803.131 803.67 804.339 805.089 805.778 806.411 807.108 808.043 808.546 808.42 808.414 808.166 807.529 806.929 807.121 807.27 807.255 807.692 808.432 809.26 810.073 810.765 811.353 811.575 811.819 811.673 811.289 810.999 810.318 809.731 809.089 808.65 808.713 808.669 808.75 807.246 807.421 808.31 809.458 810.065 809.922 809.469 810.041 810.26 810.139 809.769 809.738 810.103 810.576 811.112 811.145 810.351 809.482 809.976 809.683 809.455 809.502 810.079 811.143 812.979 815.357 818.205 819.027 819.752 818.294 817.238 816.64 816.372 816.636 816.673 817.087 817.606 818.419 819.395 820.384 821.573 822.562 823.331 824.311 826.647 828.86 829.076 829.884 830.58 833.041 836.386 838.555 840.628 842.418 844.91 846.669 847.63 848.439 850.102 851.605 853.166 853.494 854.299 855.174 856.848 858.425 860.101 861.784 863.815 864.966 865.786 866.703 866.079 865.265 864.807 865.053 865.839 866.817 867.795 868.938 869.835 870.98 872.46 873.717 874.913 875.902 876.748 877.626 878.964 880.736 882.346 883.588 885.074 885.991 886.866 888.023 889.209 890.45 891.89 893.695 895.911 897.932 899.598 901.207 902.142 903.593 904.357 904.182 904.906 905.569 906.566 908.175 909.999 911.803 913.596 915.161 917.142 919.706 922.076 923.934 925.689 927.473 929.454 930.884 932.785 934.573 936.456 938.118 939.846 941.453 943.222 945.45 947.641 949.78 951.736 954.137 956.304 958.147 960.376 962.786 964.934 966.891 969.083 971.16 973.345 975.638 977.735 979.813 982.231 983.661 984.998 986.647 987.26 987.835 987.237 983.648 980.771 978.449 976.328 975.524 974.119 973.366 972.864 973.033 973.938 974.958 976.036 976.844 977.424 978.063 978.769 978.981 979.597 980.806 981.888 982.908 983.661 983.765 983.248 981.123 978.797 976.419 974.52 973.018 971.791 970.905 970.524 970.832 971.123 971.222 971.313 971.093 971.079 971.004 970.997 971.213 970.807 970.831 970.924 971.802 972.653 973.77 975.083 976.236 977.709 978.967 980.422 981.758 982.907 983.929 983.887 981.567 979.709 979.277 979.785 981.241 982.857 984.344 986.185 987.925 989.541 991.235 992.723 992.285 983.063 990.209 993.059 993.644 994.421 995.408 997.359 998.973 1001.207 1004.08 1005.801 1008.115 1010.584 1012.997 1015.257 1017.003 1018.987 1021.155 1023.353 1025.435 1027.526 1029.117 1031.108 1033.08 1034.306 1035.349 1036.483 1037.444 1038.384 1039.083 1040.059 1041.214 1042.311 1043.313 1044.104 1045.126 1045.664 1046.259 1047.045 1047.924 1048.674 1049.216 1048.92 1047.224 1045.313 1043.702 1042.738 1041.533 1040.432 1040.086 1039.997 1041.632 1040.867 1039.779 1036.656 1033.2 1029.017 1025.643 1024.57 1022.627 1020.942 1019.92 1019.088 1018.284 1017.041 1015.012 1013.678 1011.573 1009.479 1010.004 1011.616 1012.266 1012.459 1012.504 1013.009 1013.609 1014.581 1015.411 1016.256 1017.092 1017.973 1018.773 1018.974 1018.853 1018.092 1016.824 1015.841 1014.411 1013.21 1012.46 1012.25 1013.407 1014.713 1015.467 1016.732 1017.507 1017.545 1017.14 1015.831 1014.126 1012.392 1010.129 1008.319 1006.46 1006.442 1006.665 1007.013 1007.114 1007.154 1007.112 1006.976 1006.421 1004.049 1001.212 998.272 996.115 994.396 992.301 990.251 988.865 988.19 989.124 990.808 993.004 995.735 997.303 999.197 1001.086 1002.724 1003.846 1004.763 1004.183 1002.221 1001.659 1002.141 1003.329 1004.202 1005.27 1005.912 1006.883 1008.011 1008.785 1009.472 1010.294 1011.342 1012.24 1013.44 1014.866 1015.948 1016.791 1017.744 1018.498 1019.373 1020.083 1021.319 1021.969 1020.55 1017.012 1015.938 1015.376 1013.878 1012.56 1011.016 1009.447 1007.663 1005.041 1002.914 1001.172 999.479 998.06 996.394 995.286 995.561 995.128 991.571 988.351 985.75 982.646 980.357 
676.794 679.851 680.404 680.957 681.449 679.26 678.52 680.064 680.247 680.14 680.261 680.625 681.224 681.856 685.078 688.156 690.046 691.27 692.372 694.805 696.829 697.102 699.752 701.962 703.53 705.132 706.803 708.45 709.586 711.351 712.492 713.391 714.663 716.014 717.691 718.961 720.086 721.612 723.119 725.056 727.257 729.265 732.163 734.666 736.597 738.114 738.345 740.648 743.698 746.06 747.504 749.564 751.508 753.252 754.921 756.728 758.093 759.673 761.024 762.708 764.643 765.841 767.288 768.869 770.002 771.373 772.449 773.465 774.769 775.904 777.03 778.033 779.025 779.356 780.036 780.862 782.134 783.719 785.398 787.038 788.842 790.885 791.879 792.884 794.069 794.992 796.161 796.994 797.852 798.95 799.67 800.172 800.831 801.308 801.862 802.464 803.248 803.955 804.338 805.086 805.49 805.681 805.621 805.246 804.765 804.393 804.664 804.979 805.237 805.535 805.944 806.659 807.369 808.195 808.708 808.77 808.956 808.951 808.294 807.629 807.224 806.572 805.923 805.418 805.067 804.206 803.835 804.019 804.067 804.882 806.453 806.765 806.367 806.232 806.25 806.681 806.477 806.373 806.524 806.941 807.346 807.875 807.316 805.796 805.629 806.031 805.881 805.836 805.942 806.341 807.639 809.209 811.794 814.907 814.701 814.84 815.058 813.872 813.278 813.179 813.27 813.469 813.789 814.387 815.271 816.424 817.498 818.389 819.365 820.137 820.556 821.738 823.075 825.125 826.274 827.024 828.368 830.85 833.212 836.166 838.485 840.073 841.859 843.135 844.067 845.534 847.27 848.044 848.854 849.347 850.727 852.295 854.281 855.767 856.894 859.873 860.395 862.031 863.366 863.411 862.783 862.314 862.727 863.853 865.069 866.073 866.679 867.455 868.843 870.098 871.525 872.844 873.832 874.726 875.913 877.132 878.839 880.618 882.744 883.527 884.546 885.787 886.88 888.464 889.994 891.95 894.012 896.102 898.206 899.954 901.556 902.945 904.383 905.682 906.39 906.543 907.132 907.938 909.226 911.322 913.228 914.577 916.11 918.048 920.513 923.07 925.012 926.762 928.748 930.385 932.016 933.609 935.427 937.221 938.717 940.397 942.001 943.713 945.714 947.793 949.878 952.4 954.557 956.803 958.734 960.903 963.011 964.954 967.522 969.345 971.06 973.223 975.37 977.437 978.793 979.649 980.469 981.524 982.663 983.913 985.127 986.833 986.107 983.832 981.63 979.692 978.263 976.876 976.12 975.278 975.798 976.736 977.792 978.843 979.667 980.228 980.755 981.03 981.464 981.916 982.374 983.082 983.452 984.085 984.319 983.581 980.804 978.137 975.921 973.79 972.197 970.752 969.887 969.243 968.788 969.171 969.274 969.102 968.979 968.868 968.926 969.218 969.18 968.687 969.026 969.868 970.793 972.021 973.333 974.757 976.243 977.561 978.89 980.231 981.546 982.883 983.625 984.394 983.686 982.528 982.089 982.706 983.464 984.431 985.893 987.553 989.056 990.609 992.045 993.633 993.487 983.96 990.12 994.247 994.289 995.087 995.966 997.447 998.74 1001.024 1003.535 1005.257 1007.869 1009.861 1012.162 1014.577 1016.704 1019.131 1021.161 1023.403 1025.095 1027.529 1029.55 1031.443 1033.799 1035.625 1036.976 1037.702 1038.673 1039.164 1040.024 1040.754 1041.911 1042.881 1043.977 1045.109 1045.752 1046.536 1047.139 1047.973 1048.876 1049.691 1050.051 1050.01 1048.52 1047.063 1046.089 1045.527 1045.024 1043.481 1043.003 1043.636 1043.587 1042.883 1040.625 1038.017 1034.279 1031.089 1028.936 1027.437 1025.434 1024.283 1022.866 1021.883 1020.864 1019.321 1017.434 1015.788 1013.828 1011.773 1012.07 1014.208 1014.18 1015.096 1015.835 1016.129 1016.799 1017.243 1018.003 1019.263 1020.161 1020.645 1021.239 1021.987 1021.871 1021.08 1019.787 1018.476 1017.075 1015.632 1014.735 1014.84 1015.29 1016.843 1017.986 1018.448 1019.325 1019.973 1019.648 1018.257 1016.074 1014.161 1012.114 1010.605 1009.336 1009.368 1009.482 1009.359 1009.375 1009.449 1009.111 1009.205 1008.247 1004.763 1001.788 999.369 997.791 995.909 994.254 992.295 990.639 989.905 990.343 992.089 994.062 996.426 997.942 999.762 1001.789 1003.457 1004.76 1005.719 1005.822 1003.464 1003.332 1003.625 1004.672 1005.815 1006.666 1007.675 1008.791 1009.703 1010.654 1011.344 1012.171 1012.98 1014.12 1015.109 1016.397 1017.466 1018.468 1019.347 1020.621 1021.12 1021.929 1022.803 1023.862 1023.785 1021.431 1019.564 1018.502 1016.883 1014.74 1012.881 1011.129 1009.002 1006.584 1004.786 1002.813 1001.111 999.495 998.019 997.093 996.788 995.133 992.098 989.926 987.194 983.881 983.316 
677.944 682.351 683.265 683.436 684.464 683.992 683.584 683.956 683.02 682.44 683.371 682.922 683.233 683.622 684.196 685.192 685.996 687.207 689.012 690.773 692.968 694.634 696.83 698.8 699.706 701.136 702.969 704.824 707.04 708.647 709.98 711.233 713.052 715.049 716.762 718.058 719.441 720.947 722.194 723.981 725.853 727.713 729.669 732.133 734.445 736.331 737.784 738.969 741.114 742.978 744.917 746.585 748.947 750.907 752.45 754.405 756.094 757.707 759.184 760.485 761.988 763.497 765.067 766.649 768.182 769.107 770.162 771.106 772.181 773.129 774.452 775.131 776.238 777.48 778.458 779.484 781.164 782.397 784.094 785.932 787.909 789.029 790.298 791.277 792.418 793.361 794.431 795.185 795.893 796.403 797.398 797.806 798.482 799.054 799.736 800.36 800.709 801.359 801.883 802.163 802.482 802.699 802.741 802.428 801.191 800.892 801.201 801.636 802.146 802.269 802.922 803.646 804.327 804.872 805.529 805.828 805.929 805.757 805.238 804.562 803.967 803.256 802.456 802.074 801.497 801.051 800.702 800.919 801.145 801.881 803.062 803.824 803.198 802.718 802.535 802.995 803.383 802.996 803.208 803.756 804.374 804.694 803.945 802.095 801.218 801.206 801.597 802.064 802.43 803.134 804.352 805.836 808.324 808.926 809.567 810.771 811.585 809.889 809.889 810.12 810.096 810.258 810.778 811.155 811.996 813.088 814.267 815.329 816.245 816.791 817.19 818.158 819.791 821.553 822.887 823.765 825.341 827.027 829.062 831.475 833.311 836.095 838.207 839.101 839.087 839.697 841.14 841.875 843.947 845.447 846.917 848.208 849.131 850.51 851.37 853.238 855.032 857.619 859.971 860.813 860.045 859.892 860.729 862.209 863.51 864.16 864.404 865.144 866.498 867.91 869.484 870.695 871.767 872.785 874.111 875.569 877.078 878.835 880.714 882.154 883.261 884.616 886.157 887.95 889.835 891.874 894.1 896.24 898.267 900.139 901.799 903.404 904.888 906.524 908.045 909.181 909.727 910.231 910.961 912.473 914.175 915.922 917.473 919.489 921.545 923.85 925.811 927.746 929.511 931.28 932.878 934.475 936.065 937.989 939.725 941.49 943.033 944.5 946.255 948.166 950.679 953.231 955.533 957.602 959.496 961.694 963.563 965.348 967.595 969.598 971.404 973.182 974.845 975.962 977.078 977.297 978.179 979.281 980.241 981.337 982.276 983.444 985.401 985.787 984.49 981.8 979.929 978.287 977.418 977.307 977.903 978.896 980.161 980.952 981.943 982.575 983.197 983.721 984.093 984.481 984.26 984.393 984.972 985.221 985.016 983.856 981.083 978.37 975.859 973.59 971.805 970.312 968.961 968.077 967.293 967.252 966.521 966.322 966.388 966.52 966.822 966.989 966.665 966.663 967.311 968.554 970.304 971.68 973.002 974.575 976.078 977.684 978.897 980.18 981.335 982.253 983.297 983.967 984.477 984.644 984.791 985.422 986.242 986.7 987.731 989.125 990.489 991.986 993.794 995.507 996.527 995.2 995.601 995.501 994.553 994.41 995.263 996.739 998.235 1000.084 1001.922 1004.08 1006.355 1008.486 1011.19 1014.158 1016.39 1018.902 1020.854 1022.791 1024.712 1026.931 1029.441 1031.2 1033.083 1035.23 1037.41 1039.073 1039.803 1040.367 1041.179 1041.86 1042.765 1043.907 1045.385 1046.562 1047.194 1048.038 1048.688 1049.4 1050.128 1050.98 1050.971 1051.194 1050.496 1049.346 1048.068 1048.261 1048.382 1046.993 1046.322 1046.498 1045.803 1044.901 1042.033 1039.402 1036.302 1033.913 1031.977 1031.185 1028.996 1027.641 1026.356 1025.612 1024.586 1022.829 1020.369 1018.239 1016.391 1015.143 1015.231 1016.589 1016.814 1017.451 1018.453 1019.201 1019.507 1019.796 1020.628 1021.852 1023.037 1023.784 1024.189 1024.279 1024.351 1024.22 1023.226 1021.375 1019.873 1018.379 1017.574 1017.244 1017.682 1019.236 1020.674 1021.738 1021.39 1021.63 1021.528 1020.033 1017.708 1015.714 1013.918 1012.788 1012.193 1011.922 1011.873 1011.798 1011.486 1011.341 1010.946 1010.762 1008.771 1005.721 1003.065 1001.279 999.363 997.172 995.763 994.019 992.34 991.291 991.504 992.93 995.172 997.295 999.089 1000.702 1002.379 1004.257 1005.519 1006.555 1007.507 1006.323 1005.545 1005.619 1006.771 1007.382 1008.364 1009.512 1010.567 1011.477 1012.378 1013.509 1014.516 1015.114 1015.997 1017.102 1018.077 1018.987 1020.085 1021.299 1022.385 1023.089 1024.184 1024.83 1025.495 1026.106 1024.874 1022.836 1021.704 1020.305 1017.2 1014.88 1012.947 1011.271 1009.316 1006.703 1004.681 1003.028 1002.475 1000.68 999.45 998.529 996.513 994.081 992.217 991.027 988.654 987.123 
682.821 684.155 684.756 685.533 686.153 686.29 686.362 687.063 686.976 686.084 686.885 685.486 685.237 686.183 686.809 687.539 687.31 688.316 688.409 688.949 690.439 691.752 693.374 694.856 695.683 697.454 699.519 701.626 704.041 705.644 707.708 710.138 712.625 713.966 715.416 717.252 718.529 720.114 721.331 722.89 724.416 726.655 728.554 730.321 732.799 734.511 736.737 737.367 737.802 739.08 741.161 742.916 745.091 747.358 749.463 752.089 753.927 755.559 756.819 758.174 759.602 761.087 762.639 764.07 765.275 766.254 767.087 768.488 769.477 770.809 772.282 773.431 774.766 776.172 777.402 778.512 779.722 781.38 783.032 784.91 786.051 787.513 788.683 789.768 790.676 791.577 792.377 793.127 793.646 794.294 794.934 795.554 796.085 796.749 797.551 797.831 798.291 798.441 799.252 799.799 799.753 799.862 799.663 799.171 798.282 798.006 798.041 798.455 798.953 799.378 800.043 800.792 801.389 801.908 802.089 802.702 802.536 801.786 801.501 801.36 800.553 799.694 799.095 799.097 798.591 797.838 797.365 797.555 797.908 798.352 798.209 798.734 799.147 798.961 799.077 799.48 800.2 799.682 799.831 800.288 800.916 801.718 800.807 798.638 797.845 797.852 798.055 798.558 799.074 799.872 800.814 802.353 803.766 804.691 805.772 806.876 806.399 806.464 806.321 806.634 806.902 807.144 807.693 808.314 809.144 809.966 811.179 811.978 813.097 813.773 814.269 815.306 816.702 818.065 819.403 820.547 822.109 823.655 824.779 826.834 828.554 831.115 832.594 833.579 834.498 835.01 836.214 837.623 839.336 841.392 842.707 842.98 843.737 845.396 846.497 848.289 851.08 854.092 856.479 857.545 856.872 857.415 859.023 860.747 861.576 861.973 862.324 863.128 864.299 865.969 867.509 868.707 869.738 871.001 872.624 874.363 875.936 877.68 879.143 880.665 882.204 884.064 885.982 887.863 889.699 891.846 894.081 896.235 898.164 899.983 901.774 904.032 905.791 906.976 908.733 910.476 911.927 913.01 913.653 914.569 915.836 917.387 919.009 920.633 922.597 924.808 926.839 928.709 930.629 932.457 934.14 935.908 937.514 939.381 941.053 942.675 944.359 945.742 947.461 949.291 951.458 953.785 956.429 958.317 960.213 962.351 964.333 965.93 968.035 970.05 971.8 973.227 973.797 973.795 973.977 974.563 975.395 976.808 977.747 978.564 979.647 980.533 981.573 982.532 983.242 982.952 980.918 979.57 979.106 979.513 980.333 981.085 982.092 983.248 984.311 985.019 985.867 986.089 986.371 986.312 986.496 986.463 986.689 986.81 985.962 984.491 981.382 978.801 976.433 974.164 972.38 970.143 968.739 967.501 966.129 965.323 964.256 964.145 964.385 964.665 964.738 964.758 964.816 965.378 966.297 967.81 969.455 971.091 972.732 974.304 975.948 977.59 978.995 980.014 981.203 981.818 982.329 983.401 984.211 984.909 985.649 986.738 987.831 988.744 989.78 990.824 992.125 993.004 993.89 994.402 994.592 994.005 993.986 993.469 992.968 993.223 994.512 996.17 997.819 999.502 1001.06 1003.02 1005.015 1007.15 1010.084 1012.877 1015.879 1018.101 1020.44 1022.231 1024.039 1026.129 1028.36 1031.33 1032.622 1034.373 1036.139 1037.677 1039.627 1040.963 1042.026 1042.682 1044 1045.075 1046.18 1047.453 1048.355 1049.145 1050.023 1050.884 1052.047 1052.389 1052.815 1052.958 1052.253 1049.649 1047.198 1047.895 1048.925 1048.822 1048.478 1048.529 1048.022 1047.167 1044.596 1041.443 1039.447 1037.309 1034.971 1034.116 1032.501 1030.764 1030.041 1029.279 1027.768 1025.323 1022.753 1020.443 1018.576 1017.961 1018.649 1019.419 1019.322 1020.002 1020.603 1021.547 1021.824 1022.416 1023.173 1024.44 1025.766 1026.625 1027.341 1027.219 1026.963 1026.652 1026.156 1024.593 1022.683 1021.309 1020.066 1019.501 1019.914 1020.972 1022.476 1024.122 1024.976 1024.448 1023.659 1021.835 1019.742 1017.547 1016.106 1015.197 1014.594 1014.632 1014.567 1014.366 1013.969 1013.294 1012.99 1012.533 1009.823 1006.978 1004.33 1002.416 1000.504 998.564 997.201 995.695 993.977 992.889 992.96 994.414 996.512 998.39 1000.032 1001.651 1003.235 1004.956 1006.326 1007.892 1008.936 1009.128 1008.439 1009.086 1008.781 1008.911 1009.82 1011.228 1012.691 1013.58 1014.514 1015.443 1016.242 1017.369 1018.587 1019.13 1020.009 1021.161 1021.822 1022.891 1023.778 1024.798 1025.992 1026.652 1027.218 1027.38 1027.143 1025.913 1024.59 1022.841 1019.824 1017.408 1015.071 1013.12 1010.727 1008.731 1006.621 1005.577 1004.372 1003.252 1002.057 1001.108 998.95 997.423 995.508 994.202 992.673 990.71 
685.2 686.034 686.588 687.374 688.258 688.801 688.885 689.108 689.239 689.475 689.913 689.329 689.051 689.385 689.893 690.155 690.213 691.054 692.342 692.484 692.766 693.87 694.088 695.006 695.783 696.745 698.395 700.291 702.213 704.805 707.159 709.772 712.174 713.369 714.741 716.293 717.793 719.137 720.439 722.014 723.513 725.202 727.17 729.425 730.552 731.926 733.72 735.634 736.652 737.93 739.833 741.91 744.156 746.099 748.352 750.368 752.443 754.276 755.548 756.891 758.236 759.561 760.962 762.399 763.855 765.005 765.775 766.587 768.16 769.685 771.21 772.544 773.966 775.366 776.542 777.471 778.741 780.262 781.853 783.397 784.611 786.095 787.149 788.183 788.937 789.693 790.496 791.02 791.515 792.043 792.446 793.027 793.593 793.89 794.429 795.135 795.804 796.023 796.284 796.739 797.069 796.86 796.226 795.865 795.287 794.923 795.212 795.57 796.213 796.978 797.449 798.099 798.743 798.881 798.836 798.58 798.381 798.348 798.24 798.078 797.277 796.617 796.371 795.695 794.947 794.399 794.201 794.132 794.337 794.475 794.194 795.296 795.144 795.308 795.849 795.961 796.119 796.166 796.302 796.589 796.996 798.141 797.103 794.472 794.15 794.362 794.5 795.063 795.961 796.948 797.9 799.32 800.261 801.046 802.063 802.683 802.759 802.624 803.087 803.436 803.584 803.998 804.616 805.222 806.038 807.041 807.979 808.916 809.691 810.483 811.484 812.207 813.198 815.001 816.212 817.445 818.582 819.969 821.335 822.417 824.094 825.756 826.999 828.601 829.76 830.625 831.985 832.683 834.446 836.05 836.928 838.516 839.504 840.818 842.42 844.854 847.483 850.459 852.542 853.032 853.394 854.694 856.466 858.141 859.284 859.613 860.107 861.116 862.144 863.807 865.193 866.465 867.847 869.58 871.302 873.117 874.963 876.543 878.051 879.816 881.843 883.897 886.142 887.891 889.881 892.286 893.939 895.918 898.087 899.967 901.762 903.811 905.783 906.961 908.828 910.879 912.605 914.513 915.739 916.969 917.98 918.901 920.357 921.883 923.713 925.7 927.769 929.773 931.848 933.717 935.377 937.253 939.002 940.795 942.445 944.012 945.659 947.068 948.776 950.478 952.307 954.452 956.608 958.665 960.719 962.888 965.043 966.81 968.341 970.303 971.739 971.822 971.492 971.414 971.73 972.158 972.984 973.941 975.037 976.204 977.15 978.067 979.1 980.085 980.012 979.554 978.637 977.618 978.358 980.66 981.826 982.765 983.926 985.21 986.43 986.971 987.73 987.928 988.317 988.202 988.143 987.988 988.046 988.106 986.936 984.669 981.636 979.247 977.042 974.804 972.957 970.784 968.769 967.133 965.298 963.14 962.024 961.832 962.457 962.97 963.413 963.605 964.034 964.909 966.086 967.357 968.735 970.235 972.009 973.867 975.552 976.966 978.337 979.542 980.602 980.256 980.694 981.759 982.961 984.267 985.628 986.799 987.967 989.462 990.91 992.356 993.574 994.11 993.371 992.397 991.72 991.269 990.74 990.713 991.184 992.12 993.658 995.635 997.577 999.229 1000.936 1002.592 1004.397 1006.448 1008.705 1011.239 1014.254 1016.318 1018.897 1021.453 1023.527 1025.434 1027.419 1029.532 1031.631 1033.65 1034.946 1036.824 1039.695 1041.471 1042.84 1043.974 1044.98 1045.809 1047.053 1048.24 1049.041 1049.93 1051.193 1052.065 1052.838 1053.68 1054.217 1054.099 1050.987 1047.581 1045.671 1046.359 1048.241 1049.914 1050.188 1050.22 1049.938 1048.605 1046.669 1044.233 1042.385 1040.87 1038.612 1037.202 1035.734 1034.354 1033.249 1031.847 1029.785 1023.726 1021.711 1019.207 1017.493 1016.537 1017.637 1020.693 1022.429 1023.486 1023.312 1024.039 1024.748 1025.106 1025.983 1027.159 1028.274 1029.115 1030.024 1030.139 1029.994 1029.537 1028.362 1027.291 1025.627 1024.152 1022.61 1021.878 1022.167 1023.419 1025.033 1025.951 1027.138 1027.377 1026.457 1024.478 1022.232 1020.137 1018.725 1017.768 1017.084 1016.881 1016.846 1016.587 1016.602 1015.864 1015.172 1014.153 1011.327 1008.086 1005.666 1003.805 1002.279 1000.247 998.43 997.025 995.666 994.766 994.626 996.087 997.769 999.289 1001.088 1002.558 1004.055 1005.619 1007.079 1008.71 1010.215 1010.896 1011.453 1011.847 1011.471 1011.965 1012.93 1013.298 1014.842 1015.968 1016.924 1017.55 1018.306 1019.295 1020.275 1021.259 1022.334 1023.188 1024.032 1024.852 1025.774 1026.697 1027.621 1028.521 1029.419 1029.736 1029.243 1028.678 1027.127 1025.615 1023.451 1020.298 1017.352 1015.202 1013.153 1010.924 1009.086 1007.719 1006.36 1004.736 1003.943 1003.32 1001.646 1000.23 998.897 997.505 994.764 991.44 
687.543 688.307 688.711 689.247 690.207 691.197 691.636 691.507 691.395 691.619 691.774 692.051 692.23 692.804 693.496 693.58 693.413 694.737 695.548 696.217 696.756 697.421 696.811 697.492 697.792 697.71 698.712 700.13 703.122 705.83 707.641 709.819 712.246 714.106 715.532 716.887 718.083 719.371 720.331 721.676 723.228 724.614 726.06 727.819 729.271 730.922 732.991 735.045 736.183 737.756 739.401 741.548 743.763 745.625 747.516 749.517 751.357 753.197 755.055 756.3 757.58 758.901 760.339 761.811 763.335 764.746 765.542 766.445 767.775 769.161 770.682 772.027 773.423 774.836 776.181 776.867 778.083 779.338 780.807 782.074 783.286 784.305 785.482 786.419 787.224 788.022 788.593 788.912 789.054 789.165 789.509 790.173 790.63 791.105 791.673 792.244 792.931 793.212 793.472 793.795 793.918 793.69 793.327 792.698 792.086 791.923 792.049 792.721 793.574 794.52 795.05 795.636 795.888 795.995 796.091 795.64 795.369 795.287 795.146 795.057 794.399 793.587 792.982 792.403 791.739 791.146 791.071 791.064 791.138 790.106 790.088 791.492 791.774 791.996 792.136 792.296 792.3 792.375 791.999 791.335 792.57 793.506 791.08 790.295 790.531 790.909 791.251 791.916 793.229 794.502 795.174 797.437 797.498 798.028 798.727 798.873 799.127 799.324 799.75 800.184 800.532 800.87 801.449 802.087 803.002 803.903 804.719 805.774 806.398 807.197 808.071 809.372 810.319 811.6 813.011 814.225 815.492 816.599 817.725 819.172 821.302 822.461 823.654 825.178 826.413 827.753 828.639 828.792 829.596 830.712 832.141 833.624 835.051 836.453 838.658 840.903 843.752 846.415 848.507 849.103 849.738 851.846 853.884 856.406 858.3 858.104 858.573 859.4 860.562 862.216 863.486 864.891 866.34 868.167 870.038 872.202 874.172 875.662 877.45 879.646 881.81 884.051 885.979 887.863 889.85 891.858 893.934 895.916 898.128 899.637 901.421 903.101 904.898 906.722 908.517 910.512 912.257 914.499 916.274 918.087 919.545 920.746 921.947 923.443 925.003 926.728 928.926 931.054 933.142 934.824 936.804 938.71 940.692 942.19 943.942 945.469 946.962 948.566 950.233 951.745 953.257 955.193 957.042 959.234 961.516 963.539 965.648 967.341 969.086 970.629 971.412 969.639 969.214 969.147 969.582 970.187 970.498 971.053 972.675 973.77 974.481 975.502 976.664 977.972 977.932 977.313 975.797 975.474 976.536 978.371 979.934 979.692 981.52 983.994 986.922 987.592 987.216 987.554 987.624 987.59 986.992 987.56 988.75 988.714 987.691 984.313 981.488 979.383 977.553 975.52 973.23 971.21 968.835 966.512 964.014 961.341 960.366 960.196 960.71 961.942 962.669 963.319 964.01 964.98 966.244 967.891 969.268 970.895 972.461 973.678 974.419 975.32 976.675 977.256 977.982 977.995 978.822 980.15 981.745 983.497 984.813 986.259 987.95 989.269 990.718 992.4 993.553 993.441 992.084 990.435 989.814 989.256 989.35 989.839 990.583 991.671 993.144 994.956 996.92 998.812 1000.816 1002.455 1004.205 1006.027 1007.849 1009.871 1012.457 1014.694 1016.916 1019.357 1021.591 1023.949 1026.313 1028.574 1030.707 1032.29 1034.312 1035.938 1038.117 1040.285 1042.485 1044.725 1046.049 1046.899 1048.392 1048.99 1049.781 1050.955 1052.451 1053.243 1054.042 1054.859 1055.566 1053.139 1047.581 1045.436 1045.195 1046.109 1047.602 1049.481 1050.978 1051.731 1052.029 1050.933 1048.528 1046.598 1044.751 1043.41 1041.667 1040.632 1039.254 1037.359 1035.122 1032.745 1027.655 1022.537 1020.764 1018.726 1017.358 1016.69 1017.819 1020.435 1023.498 1025.919 1026.834 1026.746 1027.368 1028.728 1028.768 1030.018 1031.197 1031.848 1032.407 1032.718 1032.971 1032.255 1031.903 1030.013 1027.973 1026.4 1024.945 1024.284 1024.524 1025.654 1027.55 1028.429 1029.184 1029.483 1028.71 1026.314 1024.499 1022.416 1021.153 1020.474 1020.023 1019.712 1019.12 1018.773 1018.892 1018.106 1016.786 1014.997 1012.377 1009.531 1007.182 1005.399 1003.451 1001.464 999.638 998.54 997.765 996.685 996.671 997.907 999.357 1000.981 1002.263 1003.777 1005.267 1006.563 1008.131 1009.461 1010.757 1012.014 1013.16 1014.169 1014.537 1015.56 1015.92 1016.588 1017.17 1018.312 1019.308 1019.862 1020.413 1021.597 1022.521 1023.46 1024.415 1025.544 1026.363 1027.045 1027.768 1028.794 1029.566 1030.386 1031.719 1032.507 1031.858 1030.888 1029.227 1027.529 1025.338 1022.213 1019.368 1016.97 1014.602 1011.865 1008.889 1006.542 1006.367 1006.675 1006.05 1004.978 1003.963 1001.991 1000.462 997.777 993.337 989.565 
690.226 690.719 691.044 691.491 692.423 693.617 694.146 694.139 693.877 693.605 694.036 694.765 695.365 695.744 696.62 697.073 696.373 697.545 697.816 698.651 699.51 700.166 699.699 700.6 700.948 700.496 700.067 700.476 701.823 704.728 707.397 710.488 713.263 715.176 716.706 718.11 719.112 720.258 721.432 722.565 724.287 725.746 727.211 728.757 730.398 731.682 732.884 734.504 736.087 738.007 739.508 741.309 743.287 745.184 747.276 749.463 751.068 752.919 754.635 756.209 757.62 758.862 760.298 761.703 763.172 764.607 765.529 766.526 767.692 768.981 770.433 771.745 773.055 774.442 775.684 776.741 777.703 778.742 780.059 780.878 781.726 782.7 783.723 784.592 785.441 785.963 786.232 786.636 786.992 786.73 786.506 787.041 787.345 787.944 788.429 789.268 789.921 790.148 790.593 790.814 790.772 790.629 790.324 789.657 789.13 788.985 788.832 789.628 791.211 791.987 792.512 792.941 792.971 793.13 793.069 792.787 792.578 792.296 792.029 792.071 791.15 790.463 789.934 789.366 788.716 788.092 787.746 787.64 787.3 786.738 786.56 787.122 787.786 788.433 788.227 788.288 788.381 788.864 788.136 788.023 788.032 787.309 786.552 786.935 787.483 787.968 788.122 788.669 790.22 790.55 791.663 794.869 793.745 794.481 795.082 795.478 795.214 796.15 796.418 796.843 797.072 797.588 798.35 799.159 800.106 800.844 801.877 802.688 803.536 804.238 805.364 806.523 807.735 808.769 810.024 811.258 812.151 813.107 814.206 815.693 817.486 818.687 819.912 821.222 822.299 823.142 824.056 825.02 825.556 826.861 828.369 829.795 831.27 833.094 835.55 837.917 840.506 842.717 844.705 845.496 846.781 849.652 852.591 854.976 856.354 856.421 856.875 857.809 858.968 860.529 861.831 863.373 865.001 866.98 869.101 871.294 873.305 875.168 877.354 879.527 881.506 883.561 885.679 887.764 890.047 892.188 894.021 895.85 897.719 899.577 901.219 902.749 904.398 906.526 908.791 910.628 912.217 914.012 916.261 918.428 920.123 921.549 923.208 924.472 926.06 927.735 929.828 932.137 934.238 936.08 938.051 939.994 942.06 943.837 945.499 947.131 948.703 950.235 951.778 953.191 954.416 955.926 957.678 959.947 962.474 963.802 965.477 966.994 968.306 968.396 967.902 967.318 966.313 966.804 967.296 967.856 968.242 968.096 968.822 969.692 970.248 972.343 974.655 975.509 975.301 973.412 972.233 973.124 972.95 974.575 975.215 975.809 977.777 979.895 982.163 982.605 982.941 983.295 984.441 985.326 984.732 985.679 986.719 986.999 985.873 983.196 980.493 978.337 976.918 975.555 973.259 970.986 968.602 965.057 962.202 960.143 959.542 959.482 960.127 961.347 962.495 963.467 965.019 966.461 967.829 969.513 970.804 972.293 973.789 975.224 976.33 977.265 978.017 977.69 976.823 976.774 977.511 978.976 980.605 982.252 983.929 985.604 987.21 988.841 990.321 991.099 990.859 990.734 989.371 988.12 987.455 987.573 988.302 989.265 990.405 991.542 993.072 994.786 996.65 998.537 1000.461 1002.349 1004.101 1005.65 1007.295 1008.983 1011.053 1013.328 1015.674 1018.199 1020.368 1022.709 1025.658 1027.926 1029.99 1031.446 1033.354 1035.281 1037.418 1039.319 1041.765 1044.118 1046.007 1047.878 1048.914 1050.166 1051.189 1051.979 1052.65 1053.796 1055.001 1056.206 1056.407 1053.574 1047.597 1045.849 1045.884 1046.632 1048.161 1049.946 1051.434 1052.317 1053.146 1052.32 1050.754 1048.948 1047.073 1045.233 1043.8 1042.508 1041.325 1038.866 1035.675 1031.571 1026.225 1023.693 1021.397 1019.294 1018.27 1018.235 1019.402 1021.266 1024.325 1026.609 1028.45 1029.556 1030.47 1031.904 1032.129 1032.643 1034.003 1034.87 1035.43 1035.324 1035.506 1034.939 1034.396 1033.27 1031.699 1029.892 1027.367 1026.582 1026.773 1027.83 1029.567 1030.707 1031.281 1031.246 1030.373 1028.657 1026.554 1025.088 1024.001 1023.252 1022.798 1022.655 1022.032 1021.309 1020.874 1019.891 1018.802 1016.707 1013.682 1011.066 1008.861 1006.839 1005.088 1003.079 1001.207 1000.054 999.392 998.718 998.902 999.915 1001.115 1002.333 1003.877 1005.056 1006.343 1007.814 1009.332 1010.73 1011.988 1013.435 1014.604 1016.143 1017.013 1018.281 1019.064 1019.887 1020.137 1020.36 1021.517 1022.273 1023.183 1024.175 1025.135 1026.21 1027.176 1027.837 1028.497 1029.163 1030.478 1031.333 1031.95 1033.094 1033.168 1033.902 1034.243 1032.854 1031.238 1028.834 1025.815 1022.729 1019.864 1016.853 1014.128 1010.085 1007.127 1005.808 1005.972 1007.267 1007.322 1006.6 1005.119 1001.51 998.665 995.149 991.542 988.223 
692.259 692.889 693.473 694.024 695.317 696.069 696.422 696.632 696.499 696.246 696.37 696.69 697.321 697.883 698.889 699.268 699.499 700.001 700.328 700.735 701.409 702.321 702.549 702.899 703.65 704.182 703.209 703.085 703.098 703.283 705.22 707.849 710.869 714.255 717.058 718.521 720.162 721.744 723.094 724.284 725.95 727.69 729.156 731.006 732.229 733.826 735.086 735.912 737.056 738.617 739.953 741.45 743.432 745.472 747.731 749.854 751.687 753.459 755.064 756.545 758.039 759.286 760.619 761.871 763.094 764.289 765.426 766.628 767.73 768.995 770.378 771.707 772.977 774.289 775.453 776.553 777.394 778.254 779.092 779.337 780.16 781.269 782.237 783.028 783.596 783.939 783.614 783.631 783.463 783.527 783.429 783.872 784.585 785.369 785.771 786.353 787.087 787.205 787.678 787.775 787.988 787.675 787.503 786.794 786.547 786.288 786.085 786.783 788.497 789.379 790.082 790.357 790.262 790.119 789.923 789.951 789.884 789.511 788.869 788.044 787.59 787.172 786.753 786.2 785.774 785.181 784.634 784.272 783.626 783.502 783.493 783.848 784.467 784.896 784.972 784.891 784.552 784.561 784.816 784.709 784.582 784.454 783.433 783.805 784.267 784.746 784.78 785.122 786.188 786.084 786.43 788.65 789.724 790.549 790.771 790.762 791.601 792.652 793.036 793.575 793.954 794.463 795.284 796.163 797.067 797.79 798.668 799.579 800.5 801.044 802.324 803.389 804.559 805.888 806.655 807.709 808.668 809.653 810.781 812.354 813.863 815.05 816.601 818.065 818.966 819.794 820.654 821.473 822.343 823.36 825.005 826.197 827.802 829.76 831.675 833.662 837.001 840.195 841.179 841.479 842.671 847.564 851.104 853.149 854.094 854.064 854.894 856.276 857.655 858.856 860.019 861.677 863.45 865.585 867.964 870.173 872.532 874.295 876.772 879.043 881.292 883.299 885.227 887.506 889.792 891.971 893.864 895.603 897.213 899.038 900.775 902.256 903.764 905.681 907.643 909.818 911.971 914.524 916.339 918.126 920.333 922.254 923.953 925.925 927.392 928.818 930.454 932.354 935.055 936.995 939.021 941.128 943.046 944.917 946.515 948.222 949.942 951.548 953.217 954.348 955.485 956.935 958.768 961.039 962.843 963.712 964.542 964.767 964.207 965.574 963.817 963.319 963.776 963.83 964.166 964.916 965.054 964.798 965.424 965.86 966.232 967.876 969.481 968.411 968.956 967.381 968.151 969.765 968.776 967.962 970.076 972.11 974.894 977.024 977.347 977.391 978.337 980.52 982.027 982.639 983.112 983.91 984.676 985.147 984.774 982.455 979.785 977.027 975.112 973.131 971.368 969.414 967.388 964.327 961.799 960.092 959.204 959.159 960.08 961.451 962.748 964.229 966.216 967.526 969.074 970.716 972.333 973.626 975.084 976.352 977.78 978.963 979.621 979.082 976.626 976.049 976.635 978.591 980.605 982.906 984.467 986.071 987.116 988.836 990.217 990.25 988.232 986.287 985.234 984.501 984.431 985.64 986.942 988.427 990.073 991.675 993.148 995.07 996.813 998.569 1000.417 1002.199 1003.998 1005.582 1007.267 1008.979 1010.873 1012.843 1015.257 1017.536 1019.846 1022.065 1024.343 1026.802 1029.502 1030.842 1032.756 1034.55 1036.923 1039.468 1041.115 1042.806 1044.572 1046.826 1048.484 1049.834 1051.352 1052.278 1053.186 1053.769 1054.733 1054.45 1055.347 1051.815 1048.732 1047.108 1047.018 1047.81 1049.083 1050.4 1051.599 1052.917 1053.778 1054.14 1052.952 1051.39 1049.437 1047.43 1045.805 1044.217 1042.74 1039.375 1034.318 1030.633 1027.326 1024.99 1022.849 1020.873 1020.158 1020.432 1021.152 1022.662 1024.431 1026.743 1029.634 1031.472 1033.305 1035.143 1036.198 1036.175 1036.402 1037.435 1038.121 1038.187 1037.749 1037.495 1036.961 1036.127 1034.385 1033.014 1031.369 1029.716 1029.009 1030.127 1031.966 1032.722 1033.369 1033.516 1033.369 1031.815 1029.574 1027.886 1026.402 1025.779 1025.378 1025.059 1024.063 1023.316 1022.564 1021.858 1020.505 1018.483 1015.417 1012.737 1010.611 1008.753 1006.995 1005.5 1003.853 1002.144 1000.904 1000.573 1000.802 1001.707 1002.773 1003.999 1005.646 1006.853 1007.89 1009.214 1010.626 1012.38 1013.579 1014.838 1016.267 1017.56 1018.772 1019.953 1021.51 1022.474 1022.672 1023.19 1023.57 1024.507 1025.589 1026.765 1027.529 1028.314 1029.136 1030.157 1030.764 1031.531 1032.826 1033.79 1034.118 1034.897 1034.892 1035.315 1035.587 1034.407 1031.226 1028.478 1025.661 1022.53 1019.218 1016.609 1013.289 1009.679 1007.317 1006.293 1006.447 1008.333 1009.026 1006.97 1003.785 1000.421 997.412 994.375 990.951 987.457 
693.891 694.917 695.685 696.425 697.374 698.049 698.576 699.252 699.261 699.078 699.16 698.934 699.355 699.566 700.321 701.148 701.352 701.962 702.531 702.838 703.452 704.215 704.513 704.738 705.911 706.509 706.652 706.856 706.088 705.555 705.302 706.572 708.369 711.176 713.899 716.08 719.121 721.64 723.89 725.638 727.575 729.375 730.72 732.375 734.085 735.518 736.99 738.264 739.474 740.324 740.917 742.073 744.283 746.003 748.035 750.26 752.456 754.096 755.699 757.281 758.522 759.974 761.116 762.065 763.416 764.953 766.088 767.397 768.605 769.842 770.461 771.697 773.05 774.411 775.549 776.462 777.117 777.723 778.162 778.588 778.758 779.566 780.127 780.639 781.049 781.356 781.066 780.894 780.641 780.503 780.724 781.14 781.834 782.297 783.062 783.599 784.376 784.574 785.132 785.036 784.743 784.398 784.271 784.224 784.879 784.353 784.169 785.113 785.638 787.458 787.01 787.202 787.496 787.301 787.171 786.863 786.904 786.43 785.815 785.247 784.432 783.812 783.511 782.89 782.402 782.043 781.441 781.043 780.583 780.53 780.505 780.655 781.345 781.605 781.767 781.057 780.892 781.373 781.553 781.529 780.785 779.844 780.095 780.583 781.301 781.634 781.536 781.853 782.151 782.455 782.654 783.714 785.428 786.746 787.322 787.527 788.353 789.09 789.628 790.274 790.791 791.365 792.281 793.031 793.965 794.709 795.521 796.319 797.246 798.243 799.113 800.386 801.638 802.814 803.594 804.681 805.567 806.631 807.387 808.15 809.719 811.846 813.606 815.088 815.645 816.313 817.21 818.064 819.096 820.192 821.452 822.917 824.884 826.772 828.681 831.011 833.88 836.178 836.415 837.38 839.463 844.099 847.25 849.586 850.801 851.482 852.837 854.868 855.943 856.739 858.246 860.034 861.941 864.081 866.483 868.883 871.318 873.07 875.204 877.765 880.484 882.965 885.201 887.249 889.207 891.099 893.064 895.153 896.877 898.459 900.097 901.811 903.308 905.063 906.878 909.25 911.716 913.631 915.601 917.157 919.258 921.766 924.297 926.626 928.013 929.508 931.266 932.653 934.553 936.799 939.072 941.59 943.965 945.815 947.421 948.87 950.426 952.174 953.847 955.288 956.45 957.339 958.059 958.592 958.845 959.267 960.558 961.623 960.455 961.57 960.684 960.433 960.767 961.135 961.591 961.925 961.945 961.529 961.287 961.33 962.003 963.578 963.48 962.299 961.31 961.731 962.923 962.53 962.716 963.534 965.114 968.188 969.752 973.094 972.141 973.421 976.137 978.354 979.376 980.611 981.256 981.034 980.872 981.454 981.59 980.217 978.462 976.567 974.656 972.625 970.647 968.632 966.423 964.34 962.467 960.856 959.871 959.923 960.805 962.231 963.544 965.303 967.022 968.327 969.894 971.602 973.268 974.783 976.259 977.762 979.13 980.309 980.512 977.838 975.675 975.802 976.277 978.109 980.315 982.8 984.997 986.298 987.478 988.996 990.541 991.081 988.211 984.232 982.563 982.653 983.155 984.398 986.095 987.94 989.944 991.841 993.595 995.446 997.265 998.984 1000.601 1002.241 1003.993 1005.57 1007.452 1009.429 1011.305 1013.189 1015.411 1017.457 1019.564 1021.915 1024.165 1026.456 1028.468 1030.446 1032.296 1034.64 1037.017 1039.329 1041.056 1042.293 1043.861 1045.791 1047.605 1049.528 1051.022 1051.546 1051.423 1050.813 1050.693 1050.663 1051.824 1051.814 1050.479 1049.089 1048.991 1049.522 1050.344 1051.152 1052.174 1053.217 1054.591 1055.695 1055.072 1053.329 1051.553 1049.567 1047.594 1045.548 1042.7 1039.149 1035.653 1031.755 1029.403 1027.337 1025.139 1023.42 1022.252 1022.365 1023.038 1024.02 1025.48 1027.757 1030.222 1032.718 1035.272 1036.842 1039.261 1039.289 1039.927 1039.644 1040.517 1041.006 1040.541 1039.874 1039.307 1038.086 1036.325 1034.78 1033.339 1032.352 1032.166 1032.3 1034.054 1034.717 1035.154 1035.875 1035.628 1034.492 1032.284 1030.735 1029.729 1028.485 1027.825 1027.369 1026.458 1025.591 1024.642 1023.741 1022.17 1019.946 1017.454 1014.859 1012.458 1010.97 1009.452 1006.909 1004.491 1003.058 1002.485 1002.461 1003.03 1003.736 1004.591 1005.586 1006.831 1008.568 1009.955 1010.971 1012.138 1013.674 1015.105 1016.282 1017.612 1019.243 1020.42 1021.807 1023.776 1025.244 1025.924 1026.499 1026.281 1026.93 1028.539 1030.263 1031.562 1031.528 1031.909 1033.197 1033.982 1034.213 1035.526 1036.545 1036.874 1037.159 1037.182 1037.382 1037.49 1035.793 1031.299 1028.339 1025.581 1023.121 1019.685 1016.826 1013.563 1010.551 1008.665 1007.602 1008.575 1009.973 1009.339 1006.615 1003.648 1001.038 998.187 995.143 992.071 989.912 
696.002 696.915 697.816 698.514 699.291 699.804 700.879 701.574 702.001 701.917 701.754 701.588 701.744 701.616 702.267 703.467 703.527 704.431 704.765 704.836 705.418 706.277 706.571 706.515 707.574 708.713 709.432 709.542 709.308 708.838 708.641 708.59 708.246 709.501 711.489 713.409 716.137 719.177 722.137 725.392 727.648 729.788 731.819 733.516 734.996 736.883 738.515 739.953 741.455 742.784 743.327 743.119 744.776 746.486 748.363 750.435 752.461 754.386 755.759 757.411 758.881 760.548 761.675 762.658 763.607 765.237 766.745 767.873 769.044 770.263 771.39 772.605 773.741 774.536 775.753 776.5 777.124 777.502 777.616 777.419 777.745 777.998 777.597 777.808 778.502 777.766 777.554 777.628 777.579 777.809 778.641 778.543 779.621 779.772 780.434 781.01 782.009 782.064 782.013 782.195 782.138 781.962 781.769 781.801 782.382 782.561 783.073 783.523 784.498 784.905 785.063 784.644 784.293 784.094 784.052 783.786 783.522 783.261 782.706 782.305 781.648 780.906 780.347 779.758 779.238 778.792 778.346 778 777.506 777.227 777.182 777.307 777.207 777.187 777.374 777.22 777.131 777.544 778.335 778.466 777.757 777.013 776.924 777.176 777.714 778.053 778.071 778.488 778.971 779.513 779.661 780.685 782.248 783.864 783.925 784.271 784.791 785.732 786.334 787.145 787.698 788.393 789.267 790.098 790.887 791.688 792.531 793.295 794.244 795.205 796.021 797.189 798.515 799.548 800.673 801.616 802.559 803.284 803.961 804.866 806.291 807.917 809.465 811.354 811.992 812.885 813.737 814.7 815.595 816.829 818.332 820.14 822.002 824.321 826.158 828.294 831.307 833.53 833.05 833.796 835.767 840.327 842.747 845.515 847.317 849.207 850.643 852.193 853.364 854.37 856.036 858.246 860.201 862.908 865.122 867.7 869.591 871.377 873.037 876.096 878.161 881.153 883.402 885.55 887.972 889.886 891.763 893.256 895.077 897.119 899.052 900.934 902.462 904.205 906.092 908.327 910.535 912.536 914.881 916.559 918.287 920.505 923.147 925.918 928.157 929.71 931.217 932.906 934.684 936.295 938.534 940.955 943.678 945.173 946.624 948.151 949.577 950.868 952.589 953.931 955.147 955.55 954.692 954.794 955.561 955.579 955.857 956.382 957.516 956.912 957.012 957.203 957.959 958.468 959.009 958.987 958.491 957.95 956.924 956.828 957.113 957.69 956.548 956.414 956.591 957.452 958.009 958.441 959.233 960.271 961.299 962.792 964.247 966.619 967.789 969.721 971.522 974.318 975.784 977.103 977.303 977.346 977.046 978.311 978.515 977.359 975.832 975.146 974.28 972.787 971.017 969.763 967.571 965.123 963.584 962.116 961.271 961.402 962.11 963.075 964.517 966.492 967.956 969.52 970.993 972.663 974.382 976.173 977.656 979.351 980.447 981.045 980.137 977.076 975.561 975.731 976.525 978.127 979.964 982.2 984.519 986.43 988.144 989.501 990.907 991.341 987.921 984.041 982.146 982.118 982.828 984.117 985.906 987.775 989.913 992.237 994.177 995.867 997.666 999.397 1000.989 1002.681 1004.365 1005.95 1007.784 1009.716 1011.883 1013.87 1015.743 1017.8 1019.726 1021.934 1024.256 1026.27 1028.358 1030.336 1032.219 1034.247 1036.544 1038.648 1040.521 1041.926 1043.545 1045.448 1047.623 1049.737 1050.503 1048.436 1046.871 1046.065 1046.32 1047.966 1049.5 1049.946 1050.328 1050.578 1050.345 1050.532 1051.02 1051.594 1052.565 1053.751 1054.96 1056.237 1056.833 1055.093 1053.443 1051.55 1048.948 1046.016 1042.889 1039.857 1036.949 1034.336 1031.769 1029.418 1027.387 1025.994 1025.002 1024.443 1025.038 1026.098 1027.203 1029.368 1031.234 1034.302 1036.612 1038.263 1040.554 1042.561 1042.782 1042.559 1042.61 1043.123 1043.059 1042.257 1041.529 1039.916 1038.576 1036.655 1035.463 1034.359 1034.788 1035.587 1035.544 1036.784 1037.429 1037.699 1037.708 1036.693 1035.097 1033.453 1032.228 1031.153 1030.736 1029.752 1029.009 1027.988 1027.047 1025.847 1024.12 1021.21 1018.627 1016.404 1014.124 1012.779 1010.464 1007.619 1005.283 1004.284 1004.058 1004.655 1005.421 1006.195 1006.805 1007.725 1008.855 1010.587 1011.883 1012.876 1014.258 1015.178 1016.815 1018.022 1019.489 1020.945 1022.348 1023.64 1025.333 1027.179 1028.681 1029.727 1029.85 1030.058 1031.364 1033.346 1034.891 1035.444 1036.603 1036.654 1037.975 1038.06 1038.695 1039.237 1039.772 1039.517 1039.03 1039.459 1038.575 1035.45 1031.796 1027.569 1025.227 1022.592 1019.516 1016.57 1013.986 1011.519 1010.003 1009.339 1010.663 1011.67 1009.805 1007.049 1004.279 1001.766 999.203 996.599 994.736 992.655 
698.051 698.844 699.878 700.769 701.519 702.099 703.046 703.74 704.27 704.59 704.41 704.041 704.091 704.164 704.769 705.83 705.889 706.12 706.898 707.17 707.549 708.601 708.994 708.965 709.73 710.887 711.452 711.929 712.066 712.248 712.28 711.711 709.495 710.67 712.524 714.978 716.442 717.358 719.69 722.907 726.608 729.478 732.288 734.049 735.718 737.698 739.569 741.05 742.527 744.189 745.278 746.051 746.552 747.402 749.168 750.754 752.296 754.018 756.466 758.39 760.236 761.339 762.464 763.675 764.819 766.52 768.067 769.154 770.356 771.529 772.586 773.521 774.564 774.986 776.355 777.079 777.267 777.454 777.183 776.705 776.302 776.059 775.631 775.092 775.196 775.218 774.931 775.009 774.891 774.986 775.236 775.819 776.272 776.905 777.993 778.931 778.867 778.986 779.021 779.327 779.392 779.316 779.823 779.638 779.92 780.264 780.66 780.918 781.375 782.025 782.674 782.102 781.761 781.42 780.984 780.76 780.524 780.202 779.668 779.144 778.66 777.944 777.317 776.676 776.069 775.5 774.934 774.504 773.854 773.599 773.538 773.573 773.743 773.521 773.429 773.61 773.786 773.993 774.481 774.964 774.136 773.869 773.85 773.922 774.233 774.507 774.73 775.153 775.955 776.224 776.468 777.288 778.495 780.013 780.459 781.205 781.736 782.508 783.169 783.861 784.774 785.273 786.154 786.973 787.755 788.57 789.438 790.299 791.196 792.127 793.25 794.155 795.238 796.387 797.323 798.171 799.104 800.07 800.808 801.836 802.806 804.318 805.401 806.593 807.983 809.447 810.446 811.36 812.406 813.561 815.088 817.106 818.555 820.932 823.105 825.175 826.8 828.163 829.211 830.373 832.623 835.712 839.129 841.932 844.004 845.336 847.324 848.111 849.734 851.257 853.541 856.406 858.7 860.47 863.199 865.683 867.81 869.454 871.19 873.442 875.387 878.112 880.903 882.858 885.24 887.385 889.221 891.199 893.185 895.022 897.239 899.389 901.381 903.127 905.219 907.621 909.331 911.285 913.558 915.546 917.035 919.252 922.012 924.697 927.057 928.938 930.612 932.301 934.19 935.986 937.847 940.012 941.973 943.858 945.342 946.687 948.102 949.276 950.328 951.451 952.217 951.981 951.694 951.703 951.786 952.372 953.197 953.689 954.656 954.639 954.498 954.621 954.929 955.54 956.095 956.535 955.304 954.432 953.585 953.361 952.818 953.746 952.368 952.425 952.894 953.534 954.12 955.091 956.071 957.028 957.995 959.309 960.848 962.541 964.149 965.098 967.019 969.679 970.624 971.336 972.057 972.212 972.769 973.685 974.369 973.248 972.648 972.78 973.295 973.037 972.446 971.2 969.376 967.265 965.508 964.46 963.54 962.902 963.321 964.413 965.714 967.561 969.115 970.739 972.353 974.143 975.871 977.427 978.878 980.621 981.926 982.137 980.585 977.913 976.189 976.428 977.239 978.582 980.512 982.657 984.578 986.645 988.379 989.704 990.55 990.155 987.394 984.698 982.713 982.579 983.225 984.644 986.247 988.179 990.727 992.829 994.792 996.42 997.958 999.796 1001.541 1003.303 1004.979 1006.68 1008.301 1010.25 1012.314 1014.288 1016.391 1018.31 1020.301 1022.183 1024.309 1026.427 1028.492 1030.503 1032.102 1034.11 1036.271 1038.003 1039.889 1041.697 1043.46 1044.727 1046.608 1049.215 1047.718 1045.386 1044.152 1043.689 1043.86 1045.517 1047.008 1048.037 1049.342 1049.907 1050.495 1051.255 1051.714 1052.305 1053.36 1054.26 1055.385 1056.606 1057.01 1055.917 1054.524 1052.576 1049.837 1046.869 1044.111 1041.272 1038.751 1036.345 1033.446 1031.293 1029.378 1028.396 1027.632 1027.08 1026.964 1027.803 1029.082 1030.732 1033.066 1035.785 1037.6 1039.687 1041.815 1045.257 1044.855 1044.691 1044.545 1044.412 1044.338 1043.382 1043.136 1041.356 1040.395 1038.742 1037.72 1037.228 1037.048 1037.682 1038.128 1038.419 1039.332 1039.897 1039.789 1039.162 1037.96 1036.132 1035.012 1033.914 1033.26 1032.527 1031.252 1030.529 1029.612 1028.153 1025.855 1022.631 1020.179 1017.907 1015.842 1013.793 1011.702 1008.703 1006.593 1005.925 1005.974 1006.54 1007.679 1008.948 1009.362 1010.129 1011.276 1012.692 1013.798 1014.611 1016.238 1017.287 1018.659 1020.018 1021.586 1022.954 1024.243 1025.493 1027.002 1028.679 1030.605 1031.781 1032.857 1034.166 1034.318 1035.892 1037.966 1039.255 1040.075 1040.229 1040.726 1041.3 1041.651 1041.76 1042.074 1042.107 1041.395 1041.282 1039.587 1035.996 1030.913 1027.397 1023.299 1020.311 1018.068 1016.526 1014.439 1013.203 1011.672 1011.015 1012.267 1013.364 1010.811 1007.87 1005.476 1003.096 1000.921 998.817 997.137 995.069 
699.912 700.85 701.802 702.954 703.705 704.728 705.312 705.929 706.571 706.98 707.202 706.678 706.492 706.721 707.159 708.053 708.217 708.656 709.009 709.34 709.989 710.93 711.489 711.605 712.175 713.181 713.847 714.174 714.457 714.925 715.008 714.428 712.347 712.507 714.118 716.903 719.614 721.538 722.379 721.647 723.524 727.586 731.163 734.13 735.979 738.033 739.78 741.544 743.132 744.977 746.582 747.808 748.964 749.838 750.606 751.259 752.763 754.974 756.515 758.648 760.915 761.982 763.323 764.869 766.323 767.744 769.425 770.674 771.706 772.979 774.103 775.053 775.83 776.619 776.968 777.841 777.819 777.609 777.002 776.303 775.667 774.956 774.338 773.777 773.262 772.895 772.717 772.537 772.365 772.397 772.453 773.539 773.822 774.26 775.002 775.855 776.317 776.587 776.687 776.504 776.699 776.776 776.884 777.056 777.535 777.841 778.381 778.745 779.218 779.272 779.485 779.361 778.858 778.562 778.11 777.862 777.582 777.131 776.366 776.111 775.447 774.936 774.311 773.869 773.17 772.362 771.849 771.301 770.741 770.27 770.202 770.298 770.267 770.066 770.081 770.229 770.518 770.597 771.144 772.1 771.597 771.323 770.819 770.967 771.129 771.307 771.771 772.086 772.538 772.854 773.216 773.684 774.472 775.558 777.035 777.848 778.532 779.324 780.159 780.957 781.894 782.218 782.979 783.888 784.866 785.818 786.513 787.281 788.247 789.101 790.119 791.2 792.169 793.208 794.1 794.909 795.791 796.867 797.633 798.536 799.729 800.934 802.183 803.474 804.891 806.213 807.297 808.151 809.205 810.497 811.617 813.106 814.304 816.595 819.356 821.319 823.247 824.524 826.016 827.493 829.723 833.039 837.16 839.789 840.803 841.685 842.705 844.152 845.967 848.135 850.745 854.147 856.836 858.53 861.44 863.503 865.829 867.347 869.039 871.119 872.992 875.345 878.06 880.408 882.597 884.76 886.97 888.982 891.124 893.057 895.636 897.31 899.176 900.93 903.685 905.973 907.677 909.776 912.184 913.806 915.441 917.441 920.975 923.521 926.048 927.756 929.302 930.834 932.961 934.83 937.119 938.607 940.563 942.793 944.118 945.477 946.847 947.909 948.927 949.669 949.745 948.975 948.479 948.438 948.522 948.822 949.504 950.406 951.598 952.142 951.825 951.555 951.689 951.874 952.111 952.276 951.565 950.692 950.444 949.206 948.305 948.037 948.277 948.508 948.853 949.786 950.21 951.327 952.882 954.106 954.778 956.1 957.876 959.635 960.983 961.267 961.905 963.889 965.926 966.321 967.77 968.556 969.497 969.561 969.407 969.643 968.851 968.83 969.641 969.971 970.29 969.784 968.204 968.459 967.738 966.53 964.951 964.373 964.273 965.432 966.702 968.569 970.311 971.86 973.621 975.139 976.857 978.413 979.696 980.836 982.179 982.319 980.906 978.977 977.896 977.572 978.373 979.353 981.437 983.304 985.29 987.344 989.098 990.514 991.466 990.955 988.922 985.8 983.983 983.752 984.371 985.583 987.288 989.187 991.231 993.54 995.531 997.242 998.676 1000.57 1002.214 1004.038 1005.931 1007.733 1009.587 1011.179 1012.909 1014.913 1016.922 1018.997 1020.813 1022.809 1024.705 1026.705 1028.724 1030.516 1032.175 1034.058 1036.06 1037.645 1039.169 1041.147 1042.592 1044.209 1045.851 1046.688 1044.909 1042.976 1042.047 1041.881 1042.231 1043.156 1044.869 1046.71 1048.005 1048.821 1050.14 1051.342 1052.05 1052.756 1053.674 1054.731 1055.618 1056.359 1056.861 1055.914 1054.254 1052.11 1049.924 1047.656 1045.158 1042.627 1040.182 1037.449 1035.636 1033.213 1031.14 1030.378 1029.774 1029.182 1029.24 1029.674 1030.775 1032.282 1034.495 1036.738 1038.71 1040.854 1042.526 1046.081 1046.972 1046.404 1045.994 1044.341 1043.06 1041.598 1040.473 1039.079 1038.332 1038.877 1039.107 1039.276 1039.279 1039.639 1040.108 1040.625 1041.026 1041.5 1042.023 1041.403 1040.563 1038.635 1038.058 1037.072 1035.991 1035.299 1034.066 1033.049 1032.008 1030.272 1027.453 1023.928 1021.498 1019.218 1017.345 1015.25 1012.96 1010.364 1008.057 1007.663 1008.052 1008.857 1009.191 1010.387 1011.73 1012.283 1013.63 1015.107 1016.087 1016.699 1018.155 1019.636 1020.9 1022.385 1024.012 1025.345 1026.275 1027.341 1028.827 1030.534 1032.268 1033.652 1035.028 1037.148 1037.744 1038.836 1040.896 1042.1 1043.228 1043.664 1043.759 1044.611 1044.64 1044.302 1044.21 1044.03 1043.557 1043.074 1040.44 1035.574 1031.071 1026.593 1022.298 1020.431 1020.572 1018.987 1017.453 1016.165 1014.565 1013.585 1014.407 1013.898 1011.677 1009.613 1007.01 1004.409 1002.023 1000.446 999.061 997.819 
702.42 703.073 704.045 704.97 705.629 706.706 707.579 708.064 708.736 709.379 709.632 709.48 709.195 708.949 709.601 710.243 710.461 710.723 710.961 711.26 712.047 712.929 713.719 714.177 714.738 715.594 716.295 716.521 716.875 717.187 717.589 717.245 715.462 715.277 715.634 716.199 719.036 722.023 724.479 726.084 727.557 728.982 730.465 733.013 735.167 737.363 739.321 741.538 743.499 745.351 747.332 749.041 750.36 751.897 753.553 754.283 754.521 756.148 757.361 758.988 761.545 763.426 764.552 766.477 768.167 769.738 770.877 772.109 773.303 774.561 775.735 776.683 777.258 777.792 778.132 778.658 778.547 778.181 777.075 776.157 775.316 774.395 773.725 772.985 772.468 771.883 771.382 770.9 770.477 770.083 769.817 770.162 770.589 771.284 771.821 773.094 773.6 773.852 774.122 774.627 774.163 774.209 774.512 774.913 775.327 775.441 775.699 776.09 776.716 776.91 776.497 776.403 776.186 775.738 775.383 775.022 774.683 774.059 773.635 773.209 772.519 771.941 771.44 770.888 770.255 769.581 769.047 768.442 767.851 767.4 767.142 767.211 767.066 766.943 766.812 766.797 766.964 767.286 767.748 768.79 767.929 767.655 767.74 767.956 768.255 768.376 768.657 769.015 769.587 769.527 769.639 770.049 770.739 771.729 772.792 774.27 775.383 776.169 776.914 777.599 778.335 779.268 780.072 780.678 781.56 782.495 783.306 783.909 785.038 785.879 786.76 787.885 789.03 789.979 790.811 791.393 792.345 793.207 794.399 795.421 796.415 797.766 798.937 800.484 801.756 803.117 804.123 805.164 806.331 807.499 808.54 809.906 811.202 813.133 816.117 817.537 818.672 820.127 822.027 823.85 826.442 829.79 834.343 837.161 837.671 837.936 839.229 840.979 842.904 845.129 847.155 849.081 851.575 854.238 857.417 860.364 862.933 864.526 866.024 868.481 870.666 872.824 875.076 877.754 879.993 882.122 884.243 886.525 888.521 890.575 892.811 894.847 897.094 898.745 900.924 903.258 905.502 908.082 910.209 912.073 913.552 915.498 917.985 920.551 922.608 925.017 926.779 928.761 930.812 933.311 935.642 936.835 938.182 939.872 941.49 943.544 944.927 946.721 947.741 948.49 948.313 946.682 945.724 945.589 945.556 945.33 945.978 946.941 948.388 948.445 948.679 948.751 948.95 948.922 949.105 948.748 948.342 946.78 945.297 943.801 943.171 943.679 944.245 944.605 945.275 945.706 946.45 947.696 949.662 950.384 950.877 952.753 954.985 956.457 957.514 957.489 957.773 959.407 960.918 962.176 963.715 964.705 965.567 965.434 965.322 965.297 965.096 965.265 965.372 966.034 966.381 965.126 965.385 965.715 965.969 965.125 964.469 964.03 964.977 966.246 967.78 969.463 970.934 972.613 974.25 975.736 977.355 978.07 978.999 980.468 981.002 981.249 980.962 980.18 979.382 978.856 979.962 981.04 982.613 984.389 986.462 988.207 989.716 991.393 992.487 992.456 990.863 988.675 986.98 986.262 986.114 986.907 988.64 990.439 992.322 994.341 996.34 998.136 999.757 1001.301 1002.967 1004.929 1006.5 1008.324 1010.214 1012.134 1013.899 1015.587 1017.55 1019.585 1021.482 1023.252 1025.253 1027.068 1028.934 1030.778 1032.606 1034.287 1036.194 1037.77 1039.099 1040.819 1042.525 1044.523 1045.308 1045.369 1042.4 1040.907 1040.586 1040.512 1041.091 1041.802 1043.283 1045.34 1047.031 1048.009 1049.168 1050.554 1052.328 1053.471 1054.139 1054.739 1055.777 1056.05 1056.256 1055.272 1053.381 1051.246 1049.045 1046.994 1044.887 1042.864 1040.561 1037.949 1035.679 1033.798 1033.419 1032.347 1031.772 1031.137 1031.043 1031.616 1032.434 1033.95 1035.708 1037.712 1039.736 1041.887 1043.198 1046.128 1047.926 1047.901 1046.107 1045.256 1042.27 1040.442 1038.983 1037.155 1036.204 1035.614 1035.864 1036.342 1037.755 1039.462 1041.491 1042.615 1043.163 1042.724 1043.369 1043.2 1042.509 1041.507 1040.854 1039.769 1038.713 1037.853 1036.681 1035.379 1034.502 1032.195 1028.962 1025.531 1022.788 1020.641 1018.518 1016.327 1013.927 1011.458 1009.497 1010.038 1010.932 1011.22 1011.024 1011.792 1013.374 1014.504 1015.641 1017.117 1018.47 1019.477 1020.323 1021.707 1023.413 1025.402 1026.416 1027.739 1028.708 1029.681 1030.843 1032.254 1033.796 1035.228 1037.157 1039.656 1041.399 1042.588 1043.475 1044.55 1045.414 1046.294 1047.09 1047.205 1047.659 1046.901 1046.858 1046.45 1045.833 1044.73 1040.08 1033.842 1030.382 1028.514 1026.946 1026.701 1024.239 1021.54 1019.373 1018.326 1017.829 1016.722 1016.553 1015.413 1012.89 1010.93 1008.783 1006.217 1003.793 1001.928 1000.971 999.445 
705.207 705.813 706.655 707.533 708.168 708.729 709.42 710.332 711.04 711.824 712.329 712.301 711.895 711.207 711.624 712.438 712.557 712.928 713.565 714.004 714.692 715.38 716.23 716.61 717.142 717.752 718.177 718.88 719.319 719.649 719.941 720.057 719.357 718.346 717.81 717.639 718.853 721.249 724.227 726.954 729.198 731.214 732.818 734.005 735.82 737.504 739.188 741.512 744.081 746.059 747.833 749.653 751.543 753.228 754.819 755.761 756.804 758.359 759.041 760.699 763.219 765.295 766.538 767.963 769.483 770.954 772.179 773.279 774.515 775.805 776.933 777.804 778.486 779.105 779.433 779.314 779.654 779.188 778.036 776.36 775.602 774.191 773.36 772.609 771.886 771.204 770.67 770.041 769.485 768.955 768.538 768.388 768.706 769.088 769.47 769.949 770.691 771.139 771.521 772.016 772.188 772.422 772.578 772.87 773.051 773.219 773.854 774.304 773.783 773.911 773.717 773.62 773.45 773.144 772.548 772.002 771.499 770.983 770.699 770.214 769.617 768.928 768.459 767.779 767.229 766.579 765.939 765.207 764.621 764.25 763.885 763.692 763.531 763.291 763.205 763.377 763.447 763.578 763.321 763.457 763.899 764.178 764.493 764.732 764.854 765.198 765.465 765.724 766.018 766.529 766.575 766.802 767.537 768.488 769.703 771.215 772.113 773.133 774.136 774.551 775.349 776.231 776.986 777.63 778.34 779.212 779.899 780.731 781.637 782.648 783.522 784.598 785.473 786.65 787.552 788.064 788.974 789.724 790.988 792.129 793.318 794.838 795.795 797.228 798.593 799.841 800.841 801.832 803.311 804.479 805.648 806.937 808.084 809.556 812.044 813.342 814.823 816.744 818.709 820.574 822.772 827.042 831.658 833.423 834.282 834.612 836.226 837.811 839.226 840.961 843.282 845.92 847.987 850.563 854.296 857.44 859.565 861.289 863.095 865.99 868.764 870.746 872.617 874.575 876.605 879.288 881.069 883.807 885.823 887.894 890.27 892.308 894.524 896.461 898.908 901.251 904.183 906.423 908.478 910.293 912.258 914.148 916.28 918.474 920.516 922.347 924.176 926.094 928.352 930.456 932.701 934.606 936.328 938.007 939.557 941.109 943.04 944.8 945.806 945.997 945.157 943.933 942.993 942.581 942.614 942.362 942.644 943.215 943.931 944.822 945.477 945.877 945.974 946.047 945.75 945.021 943.86 942.563 941.066 939.904 939.066 939.372 940.275 939.957 940.564 940.767 941.065 943.188 946.123 945.532 946.084 949.216 951.525 952.992 953.842 953.818 954.291 955.587 957.385 958.647 960.338 961.226 961.986 961.94 961.347 960.565 960.344 961.567 961.579 961.482 962.394 960.698 961.676 962.731 962.73 962.638 962.2 963.033 964.215 965.578 967.278 968.656 969.577 970.487 971.611 972.989 974.092 975.613 976.283 977.712 978.33 979.138 979.009 978.889 979.163 981.375 981.413 982.445 984.034 985.609 987.715 988.917 990.328 991.295 992.159 992.834 992.705 991.209 989.734 989.115 988.967 989.245 990.385 992.096 993.627 995.449 997.375 999.168 1000.782 1002.232 1003.808 1005.412 1007.205 1008.871 1011.067 1013.029 1014.965 1016.684 1018.481 1020.287 1022.154 1023.893 1025.876 1027.666 1029.464 1031.354 1033.097 1034.645 1036.054 1037.702 1039.237 1041.032 1042.712 1044.253 1044.949 1041.761 1040.052 1039.457 1039.065 1038.898 1039.765 1041.177 1042.537 1043.549 1045.194 1046.597 1047.594 1048.66 1050.764 1053.017 1054.333 1054.9 1055.287 1055.005 1054.421 1054.464 1052.859 1050.509 1048.286 1046.11 1043.891 1042.073 1039.766 1037.246 1036.653 1035.939 1035.903 1034.658 1033.67 1033.733 1033.481 1033.564 1033.85 1035.352 1036.934 1038.427 1040.479 1042.503 1043.744 1045.216 1044.562 1043.844 1042.991 1042.238 1041.288 1040.994 1039.072 1036.068 1034.216 1033.79 1033.755 1034.273 1035.726 1037.481 1040.26 1042.847 1044.892 1045.125 1044.831 1044.637 1044.457 1044.206 1043.231 1042.606 1041.852 1040.786 1039.671 1038.135 1036.577 1034.012 1030.652 1027.311 1024.342 1021.499 1019.267 1016.835 1014.089 1011.689 1011.492 1012.85 1013.795 1013.725 1012.927 1013.659 1014.937 1016.364 1017.226 1018.751 1020.478 1021.783 1022.915 1024.029 1025.292 1027.117 1028.596 1030.15 1031.289 1032.098 1033.724 1034.481 1035.886 1037.238 1038.916 1040.716 1042.742 1044.58 1046.284 1046.632 1047.722 1049.256 1050.248 1049.931 1050.711 1050.822 1049.858 1049.218 1048.434 1044.475 1039.864 1035.48 1032.157 1029.561 1028.264 1026.898 1025.042 1023.296 1021.549 1021.289 1020.437 1019.816 1018.718 1017.188 1014.62 1012.563 1010.115 1007.689 1004.965 1002.701 1002.384 1000.715 
708.268 708.705 709.564 710.466 710.763 711.282 711.849 712.651 713.392 714.249 714.904 715.117 714.748 714.03 713.807 714.567 715.065 715.228 715.698 716.557 717.058 717.553 718.546 719.025 719.093 719.62 720.067 720.698 721.632 722.099 722.264 722.492 722.386 721.677 720.686 720.038 719.677 720.616 723.269 726.407 729.368 731.609 733.968 735.89 737.531 738.874 740.206 742.186 744.48 746.308 748.415 750.356 752.371 753.898 755.482 757.04 758.523 760.335 761.724 763.121 764.897 766.643 768.128 769.528 770.826 772.231 773.506 774.606 775.811 776.949 778.06 778.968 779.799 780.426 780.414 780.878 780.994 780.455 779.416 777.811 776.628 775.09 773.479 772.555 771.621 770.818 770.078 769.464 768.857 768.248 767.773 767.42 767.275 767.202 767.387 767.626 768.042 768.79 769.337 769.698 770.173 770.505 770.378 770.537 770.646 770.771 770.804 771.046 770.948 771.152 770.959 770.784 770.495 770.147 769.55 768.853 768.194 767.972 767.586 767.042 766.627 765.991 765.389 764.815 764.41 763.301 762.53 761.898 761.432 760.853 760.736 760.644 760.566 760.334 760.235 760.399 760.652 760.938 760.46 760.463 761.137 761.456 761.511 761.615 761.93 762.188 762.542 762.679 762.801 763.153 763.355 763.691 764.426 765.398 766.619 768.006 769.158 769.949 770.767 771.544 772.296 773.176 773.954 774.588 775.308 775.923 776.677 777.615 778.361 779.09 780.154 781.054 782.13 783.424 783.998 784.608 785.521 786.455 787.518 788.879 790.138 791.541 792.868 794.228 795.383 796.68 797.814 798.933 800.088 801.484 802.712 803.819 804.98 806.348 808.28 809.846 811.601 813.625 815.48 817.31 819.659 822.559 825.556 829.022 831.221 830.951 832.257 833.983 835.346 837.096 839.755 842.81 845.278 848.18 851.224 854.275 856.953 858.79 861.038 864.166 866.622 868.255 870.226 872.018 873.941 876.054 878.128 880.669 882.695 884.859 887.122 889.557 891.833 894.016 896.095 898.513 901.58 903.597 906.033 908.238 910.786 912.643 914.495 916.537 918.479 920.369 921.975 923.522 925.293 927.484 929.692 932.052 933.491 935.487 937.308 939.039 940.701 942.517 941.943 941.974 941.532 940.667 939.872 939.673 939.407 939.598 939.918 940.287 940.973 942.141 942.741 943.004 943.345 942.868 942.394 942.024 939.942 938.638 937.399 936.23 935.553 935.129 935.113 935.888 936.314 934.785 935.987 938.61 941.07 940.012 941.803 944.651 947.884 949.395 950.178 950.412 951.074 952.143 953.346 954.604 955.989 956.67 957.65 958.256 957.273 956.509 956.017 957.042 957.733 957.31 956.959 957.373 958.557 959.536 959.887 959.909 960.304 961.182 961.907 963.387 964.722 965.665 966.17 966.919 968.016 968.42 969.597 970.988 972.226 973.978 974.93 975.902 975.61 975.519 976.183 979.893 981.575 983.169 983.788 983.54 985.035 986.895 988.021 988.789 989.343 989.811 990.233 991.533 991.394 991.339 991.563 992.058 993.018 994.197 995.449 996.886 998.547 1000.19 1001.644 1003.223 1004.837 1006.373 1008.072 1009.992 1011.612 1013.633 1015.626 1017.561 1019.403 1021.135 1022.708 1024.511 1026.266 1028.088 1029.954 1031.784 1033.592 1035.117 1036.629 1038.034 1039.68 1041.578 1042.877 1043.861 1042.247 1039.698 1038.697 1038.112 1037.485 1037.514 1038.355 1039.689 1040.916 1042.15 1043.016 1044.123 1045.231 1046.181 1047.879 1050.086 1051.424 1052.292 1052.397 1052.366 1052.952 1053.291 1052.15 1050.142 1047.925 1045.645 1043.242 1041.275 1039.414 1039.337 1039.081 1039.306 1038.238 1036.901 1036.134 1036.367 1035.61 1035.635 1035.988 1036.811 1038.006 1039.014 1040.526 1042.137 1042.42 1043.105 1041.628 1041.211 1039.959 1039.415 1038.653 1037.454 1036.589 1034.946 1032.196 1031.711 1032.647 1033.403 1034.549 1036.043 1038.171 1040.922 1043.526 1045.608 1046.843 1047.098 1046.668 1046.738 1045.728 1044.806 1044.236 1043.253 1042.087 1040.737 1038.792 1034.961 1031.66 1028.694 1025.362 1022.505 1020.234 1017.439 1014.348 1014.292 1014.77 1014.963 1016.174 1016.24 1015.578 1015.6 1016.735 1017.878 1019.896 1020.443 1022.384 1023.723 1025.052 1026.466 1027.512 1028.811 1030.476 1031.852 1033.506 1034.891 1036.421 1037.587 1038.354 1039.446 1041.494 1042.853 1044.347 1046.105 1047.924 1049.207 1049.46 1051.058 1052.744 1053.443 1053.095 1052.711 1052.775 1051.332 1048.228 1043.177 1039.769 1036.744 1033.836 1031.236 1029.674 1028.068 1026.934 1024.984 1023.411 1023.591 1022.777 1021.759 1020.907 1018.957 1016.444 1013.614 1010.689 1006.315 1003.137 1001.92 1002.343 1001.9 
711.198 711.728 712.726 713.614 713.914 714.197 714.53 714.854 715.745 716.486 717.384 717.73 717.554 717.003 716.741 716.881 717.387 717.582 718.07 718.729 719.502 720.165 720.88 721.293 721.392 721.77 722.125 722.329 723.57 724.366 724.575 724.824 724.925 724.496 723.642 723.124 722.061 721.972 723.338 725.28 728.991 731.541 734.018 736.238 738.494 740.479 742.08 743.859 744.999 747.346 749.497 751.302 752.942 754.587 756.18 757.974 759.756 761.413 762.913 764.355 765.931 767.686 769.338 770.853 772.19 773.634 774.891 776.082 777.279 778.334 779.245 780.412 781.137 781.311 782.256 782.471 782.446 782.084 781.138 779.71 777.915 776.195 774.449 772.763 771.737 770.781 769.917 769.192 768.481 767.769 767.221 766.804 766.393 766.029 765.818 766.094 766.574 767.142 767.206 767.019 767.05 767.254 767.618 767.839 767.876 768.41 768.339 768.107 767.924 767.881 768.04 767.555 767.231 766.839 766.347 765.636 765.33 765.028 764.626 763.881 763.29 762.971 762.566 761.676 760.847 760.112 759.365 758.816 758.635 758.032 757.523 757.623 757.735 757.257 757.313 757.468 758.119 758.95 758.187 757.838 758.169 758.673 758.724 758.979 759.297 759.716 759.958 760.054 759.891 760.061 759.748 760.836 761.489 762.324 763.587 764.807 765.683 766.336 767.409 768.484 769.261 770.111 770.714 771.617 772.153 772.734 773.486 774.211 775.135 775.879 776.807 777.653 778.675 780.124 780.609 781.499 782.437 783.554 784.727 785.991 787.192 788.681 790.074 790.696 791.957 793.337 794.458 795.725 796.998 798.238 799.538 800.801 802.098 803.454 805.181 807.112 808.955 810.751 812.626 814.7 817.259 820.03 822.834 824.819 826.324 827.504 828.992 830.47 831.986 833.647 836.232 839.67 842.183 845.197 848.505 851.297 854 856.408 858.714 861.865 863.872 865.546 867.055 868.795 870.964 873.595 875.948 877.607 879.864 881.85 883.982 886.249 888.211 890.94 892.811 894.787 897.406 901.516 903.436 906.015 909.002 910.458 912.031 913.815 915.573 918.009 919.382 921.32 923.264 924.759 926.971 929.341 931.218 933.425 935.248 937.552 938.847 937.658 937.851 937.796 937.827 937.705 936.806 936.417 935.895 936.151 936.786 937.32 937.753 938.819 938.987 939.451 939.797 939.733 939.468 938.757 936.662 935.061 933.301 932.46 931.967 931.57 931.55 931.364 930.174 930.348 932.655 936.176 935.802 935.698 937.233 939.579 942.534 944.833 946.756 946.956 947.539 948.742 949.96 951.254 952.434 952.744 953.599 952.951 950.837 950.007 950.698 951.131 952.561 953.309 953.271 954.293 955.652 956.989 957.073 957.39 958.061 958.656 959.587 960.474 961.038 961.808 962.999 963.6 964.365 965.155 966.375 967.456 969.061 970.412 971.105 970.898 971.08 971.02 972.594 975.055 977.335 979.62 979.606 980.658 981.666 983.545 984.709 986.307 986.323 987.388 987.818 988.906 989.933 991.024 992.03 993.371 994.786 996.334 997.679 998.86 1000.047 1001.316 1002.818 1004.393 1005.861 1007.536 1008.939 1010.651 1012.503 1014.244 1016.385 1018.455 1020.163 1022.123 1023.413 1025.014 1026.843 1028.747 1030.528 1032.387 1034.237 1035.759 1037.233 1038.814 1040.268 1042.196 1042.624 1041.05 1039.295 1037.856 1037.172 1036.702 1036.18 1036.569 1037.858 1038.81 1039.932 1041.116 1041.889 1042.766 1043.468 1044.295 1045.42 1046.885 1048.125 1049.097 1049.468 1049.594 1050.357 1051.057 1051.436 1050.221 1048.268 1045.914 1043.919 1042.542 1041.914 1042.163 1042.369 1042.19 1041.063 1039.603 1038.408 1037.98 1037.962 1037.835 1038.181 1038.494 1039.307 1039.574 1040.518 1040.488 1039.71 1039.149 1038.721 1038 1036.872 1036.548 1035.937 1034.565 1033.723 1032.488 1031.385 1030.133 1031.45 1033.01 1034.327 1035.624 1037.331 1039.462 1041.984 1044.278 1046.299 1048.234 1048.873 1048.997 1048.179 1047.39 1046.61 1045.509 1044.293 1041.792 1038.787 1035.405 1031.857 1028.938 1025.963 1023.599 1021.292 1018.911 1016.556 1016.003 1017.641 1018.024 1018.504 1018.688 1018.177 1017.797 1019.351 1020.115 1021.152 1022.428 1024.335 1025.436 1027.075 1028.829 1029.873 1030.998 1032.302 1033.93 1035.75 1037.538 1039.17 1040.901 1041.219 1041.923 1043.315 1044.481 1045.5 1047.33 1048.71 1050.357 1051.653 1052.771 1053.792 1054.717 1054.941 1055.268 1054.723 1051.793 1048.209 1044.299 1040.647 1038.017 1035.771 1033.416 1031.939 1030.81 1029.53 1027.406 1026.165 1025.394 1024.622 1023.94 1022.076 1020.03 1017.352 1013.942 1010.678 1007.522 1004.717 1004.556 1005.023 1003.619 
714.053 714.514 715.543 716.033 716.826 717.393 717.584 717.297 718.051 718.772 719.58 720.179 720.399 720.118 719.917 719.762 720.127 720.428 721.102 721.166 721.931 722.899 723.481 723.573 723.768 723.964 724.278 724.406 725.313 726.015 726.805 727.006 727.362 727.214 726.488 726.026 724.968 724.238 724.369 725.462 728.378 730.947 733.703 736.178 738.666 740.499 742.704 744.47 746.598 748.596 750.198 751.896 753.29 755.158 756.83 758.83 760.663 762.344 763.885 765.305 766.731 768.403 769.869 771.597 773.286 774.792 776.214 777.544 778.732 779.788 780.732 781.728 782.229 783.407 784.174 784.309 784.307 784.491 783.428 781.675 779.734 777.998 775.848 774.108 772.792 771.484 770.114 769.211 768.383 767.566 766.876 766.255 765.771 765.351 764.734 764.666 764.587 764.711 764.509 764.334 764.976 765.225 765.083 765.122 765.055 765.213 765.18 765.367 765.447 765.315 765.233 765.181 764.789 764.068 763.411 763.108 762.306 761.607 761.294 760.893 760.382 760.23 760.036 759.268 758.43 757.731 756.891 756.278 755.493 755.016 754.492 753.818 753.388 753.055 752.979 752.806 753.463 754.478 754.471 754.207 754.956 755.475 755.953 756.526 756.674 756.912 757.141 757.034 756.989 756.955 756.72 757.739 758.416 759.291 760.335 761.648 762.557 763.339 764.253 765.32 766.132 766.853 767.724 768.251 768.778 769.542 770.355 771.097 771.986 772.78 773.43 774.156 774.847 775.696 777.063 778.115 779.211 780.178 781.074 782.111 783.491 785.529 786.595 787.838 789.335 790.226 791.23 792.365 793.755 795.262 796.377 797.59 798.846 800.699 802.213 804.1 806.036 807.956 810.242 813.052 815.96 818.616 820.679 822.141 823.35 824.414 825.352 826.997 828.952 830.945 833.283 836.389 839.429 841.829 844.803 848.729 851.419 854.264 856.468 858.598 861.062 862.772 864.422 865.657 867.982 871.038 873.593 875.102 877.125 879.316 881.512 883.856 885.711 888.155 890.24 892.423 894.78 898.096 900.714 903.616 906.622 907.616 909.211 911.228 913.141 915.263 917.535 919.274 921.211 923.243 925.078 927.265 929.365 931.984 933.043 932.941 934.849 933.069 934.183 934.763 934.824 934.359 933.665 933.245 932.693 932.738 933.267 934.058 934.88 935.473 935.038 935.561 936.124 936.53 935.944 934.566 934.464 931.704 930.163 928.747 928.297 927.768 926.98 926.088 925.534 926.057 927.373 930.345 930.473 931.607 933.506 935.994 939.147 941.756 942.832 943.697 943.864 944.922 946.608 947.368 947.869 947.553 947.551 948.006 945.768 945.379 946.451 946.713 947.524 948.631 949.71 951.268 952.738 954.273 954.782 955.038 955.061 955.94 956.718 957.395 958.055 958.175 959.092 960.156 961.147 962.248 962.872 964.066 965.564 966.309 966.903 967.089 967.019 967.427 968.038 971.164 974.047 974.869 974.808 975.589 976.953 978.616 980.104 982.706 983.546 984.571 985.581 986.919 988.11 989.241 990.79 992.499 994.537 996.68 998.706 1000.315 1001.925 1002.965 1004.421 1005.885 1007.267 1008.712 1010.1 1011.576 1013.553 1015.256 1017.117 1019.126 1021.054 1022.556 1023.974 1025.486 1027.239 1029.127 1031.172 1032.949 1034.699 1036.39 1037.887 1039.168 1040.571 1041.973 1041.159 1038.992 1037.618 1036.297 1035.433 1035.209 1035.297 1036.024 1037.076 1038.005 1038.947 1039.779 1040.795 1041.956 1042.647 1043.376 1043.909 1044.797 1046.01 1046.45 1046.553 1047.027 1047.602 1048.407 1049.554 1049.872 1049.491 1047.302 1046.107 1045.587 1045.654 1046.109 1046.318 1044.52 1043.715 1042.541 1041.288 1040.711 1040.123 1040.058 1040.55 1040.33 1040.407 1039.9 1038.596 1038.378 1037.679 1036.88 1035.668 1034.706 1033.092 1032.78 1031.99 1032.225 1030.923 1029.569 1029.052 1029.314 1030.997 1032.863 1034.573 1035.875 1037.115 1038.712 1040.785 1042.821 1045.684 1047.581 1048.783 1050.289 1049.939 1049.702 1049.044 1047.959 1046.29 1043.604 1038.92 1035.765 1032.527 1030.039 1027.286 1025.107 1022.729 1021.217 1020.565 1019.856 1019.746 1019.025 1020.423 1021.565 1020.675 1020.662 1021.633 1022.877 1023.616 1024.78 1026.448 1027.67 1029.185 1030.784 1032.318 1033.34 1034.264 1035.59 1037.481 1039.267 1041.117 1043.422 1044.109 1044.025 1045.233 1046.368 1047.927 1048.95 1049.877 1050.95 1052.151 1053.627 1055.803 1056.209 1056.469 1056.818 1055.618 1051.985 1048.626 1045.614 1042.989 1040.077 1037.833 1035.844 1034.34 1032.943 1031.961 1030.628 1028.918 1027.647 1026.143 1024.909 1023.318 1021.063 1017.782 1014.382 1011.806 1009.542 1008.241 1008.515 1007.981 1006.039 
716.372 717.191 717.869 718.221 719.186 720.06 720.393 720.201 720.337 721.312 721.912 722.419 723.03 723.06 722.742 722.842 723.246 723.558 723.828 723.896 724.258 725.366 725.766 725.97 726.286 726.675 726.5 726.676 726.665 727.766 728.729 729.185 729.669 729.762 729.27 728.658 727.923 727.332 726.493 726.427 727.805 730.182 733.197 736.111 738.366 740.47 742.732 744.746 747.13 749.366 751.245 752.616 753.952 755.612 757.375 759.271 761.174 763.055 764.838 766.339 767.674 768.984 770.08 771.658 773.829 775.558 777.125 778.532 779.94 781.195 782.365 783.115 784.111 785.182 785.878 786.159 786.663 786.479 785.612 784.108 782.138 779.95 777.893 775.891 774.163 772.439 770.778 769.612 768.606 767.716 766.786 765.923 765.297 764.966 764.327 763.498 763.157 762.84 762.705 762.424 762.698 762.999 762.76 762.146 762.42 762.369 762.577 762.365 762.218 762.864 763.204 762.736 762.058 761.264 760.427 759.873 759.516 759.015 758.077 758.108 757.395 757.057 756.665 756.394 755.335 754.419 753.501 752.753 752.219 751.791 751.064 750.252 749.616 749.474 749.376 748.959 748.74 748.95 749.926 750.049 750.539 751.581 752.981 753.278 753.831 754.068 754.261 754.013 753.818 753.576 754.525 755.035 755.636 756.296 757.212 758.436 759.616 760.524 761.361 762.143 762.973 763.657 764.463 765.309 765.833 766.584 767.38 768.055 768.931 769.524 770.212 771.092 771.818 772.753 773.845 774.818 775.755 776.81 777.838 778.94 780.165 781.372 782.7 784.046 785.28 786.826 788.011 789.127 790.502 792.096 793.798 794.741 796.058 797.665 799.424 801.267 802.904 804.918 807.473 812.173 815.832 817.78 818.536 819.273 820.297 821.209 822.306 823.922 825.754 827.82 830.371 833.542 837.336 839.866 842.653 846.363 849.224 852.068 854.502 856.79 858.62 860.207 861.568 862.888 864.744 867.261 870.989 872.64 874.474 876.938 879.308 881.499 883.419 885.519 888.022 890.357 892.836 895.243 897.935 900.116 902.493 904.457 906.975 909.038 910.963 912.923 915.514 917.809 919.837 921.495 923.437 925.413 927.451 929.59 929.611 927.482 927.685 929.022 930.09 931.229 931.698 930.743 930.336 930.162 929.559 929.501 930.091 930.805 931.678 932.174 931.45 931.835 933.068 933.152 932.635 931.083 930.135 927.991 925.859 924.906 924.61 924.419 923.666 922.606 921.914 922.211 923.074 924.344 926.272 928.684 931.236 934.528 938.012 939.565 939.536 939.706 940.128 940.487 942.088 943.629 944.258 943.778 943.49 943.21 941.524 941.49 942.586 942.932 942.864 943.408 945.349 948.127 949.796 951.19 952.056 952.26 952.6 953.165 953.852 954.547 954.74 954.869 955.857 956.773 958.216 959.101 959.865 960.402 961.484 962.504 963.145 963.443 963.44 963.742 964.274 966.21 968.852 969.005 970.589 971.442 972.632 974.445 976.774 978.703 980.209 981.513 983.175 984.604 985.401 986.837 988.885 990.853 992.933 995.555 998.666 1001.187 1002.869 1004.495 1005.869 1007.289 1008.757 1010.22 1011.768 1013.479 1014.796 1016.391 1017.736 1019.456 1021.284 1022.787 1024.417 1025.879 1027.803 1029.548 1031.401 1033.359 1035.245 1037.229 1038.416 1039.569 1040.553 1041.549 1039.644 1037.233 1035.996 1034.682 1033.941 1033.909 1034.24 1034.995 1036.057 1037.122 1037.81 1038.727 1039.503 1040.314 1041.438 1042.327 1043.084 1043.745 1044.136 1044.375 1044.056 1044.663 1045.349 1046.164 1047.186 1047.721 1048.108 1048.28 1048.716 1048.385 1048.725 1048.808 1048.794 1047.262 1046.386 1045.467 1044.239 1043.049 1042.685 1042.378 1042.187 1041.96 1040.514 1038.178 1036.809 1035.788 1035.126 1034.384 1033.005 1031.772 1030.588 1029.949 1029.298 1029.439 1028.394 1027.696 1027.546 1028.967 1031.045 1033.431 1034.977 1036.259 1037.429 1038.569 1040.062 1041.772 1043.865 1045.74 1047.499 1049.683 1050.417 1051.217 1050.35 1049.355 1046.788 1042.669 1039.258 1036.162 1033.685 1031.162 1028.734 1027.031 1025.699 1023.833 1022.572 1021.106 1019.54 1018.91 1019.77 1021.436 1023.049 1023.218 1023.836 1025.228 1026.108 1027.18 1028.361 1029.74 1031.151 1033.05 1034.713 1036.065 1037.101 1037.697 1039.028 1040.611 1041.866 1043.668 1044.88 1045.898 1047.183 1048.896 1049.838 1050.779 1051.84 1052.386 1052.673 1054.506 1055.513 1056.373 1056.777 1056.939 1055.984 1053.223 1049.638 1047.024 1044.965 1042.344 1040.215 1038.63 1036.986 1035.52 1034.085 1032.439 1030.529 1028.927 1027.201 1025.748 1024.275 1021.979 1019.017 1016.033 1013.603 1011.112 1010.44 1011.734 1010.965 1008.822 
718.008 719.212 720.24 720.502 721.417 722.269 722.691 722.802 722.29 723.768 724.437 724.797 725.442 725.769 725.7 726.301 726.666 726.606 726.498 726.802 727.033 727.945 728.199 728.432 728.637 728.86 729.038 729.272 729.416 729.901 730.685 731.201 731.773 732.036 731.932 731.209 730.467 729.95 729.52 728.974 728.785 730.33 732.488 735.527 738.364 740.244 742.715 745.181 747.509 749.517 751.542 753.313 754.973 756.469 757.91 759.503 761.31 763.549 765.549 767.177 768.539 769.689 770.8 772.051 773.741 775.984 777.664 779.026 780.522 782.033 783.47 783.931 785.896 787.05 787.74 788.434 788.756 788.451 787.759 786.406 784.329 781.968 779.47 777.379 775.212 773.415 771.475 770.39 769.221 768.116 767.021 766.016 765.066 764.278 763.57 763.017 762.419 761.958 761.609 761.408 760.873 760.619 760.486 760.127 759.83 760.121 760.568 760.552 760.401 760.504 761.05 760.451 759.635 759.029 757.995 757.22 756.635 755.762 755.101 754.597 754.545 754.083 753.568 752.335 752.047 751.216 750.484 749.814 748.9 748.435 747.529 746.638 746.225 746.276 746.132 745.598 745.534 745.58 745.941 745.458 745.365 745.313 745.408 745.907 748.925 750.418 750.414 750.67 751.036 750.786 751.705 752.274 753.103 753.802 754.461 755.59 756.837 757.657 758.447 759.202 760.004 760.781 761.555 762.349 763.119 763.733 764.454 765.315 765.892 766.504 767.419 768.244 768.883 769.697 770.623 771.752 772.491 773.559 774.64 775.987 777.133 778.341 779.576 780.817 782.031 783.284 784.778 785.761 786.997 788.209 789.727 791.58 793.032 794.994 796.548 798.243 799.822 801.436 803.533 807.63 811.98 815.583 815.658 816.137 816.995 818.122 819.547 821.128 823.144 825.41 827.626 830.121 834.169 837.629 840.872 844.167 847.26 849.732 851.994 854.689 856.25 857.776 859.218 860.734 861.975 864.344 867.022 869.573 871.748 874.12 876.631 879.012 880.804 883.121 885.91 888.47 890.912 893.443 896.366 897.734 899.712 902.029 904.609 906.534 908.565 910.985 913.806 915.807 918.284 920.1 921.78 923.473 925.362 926.911 925.584 923.626 923.796 924.934 926.063 927.056 926.847 927.14 926.783 926.733 926.006 926.137 926.335 927.084 928.094 928.537 927.588 928.752 930.371 929.803 929.21 927.705 925.764 923.723 922.261 921.149 920.585 920.566 920.439 919.441 918.218 918.437 919.252 921.064 923.43 926.236 930.254 935.046 937.076 937.792 936.257 936.568 936.657 937.537 938.694 939.925 940.285 940.188 938.778 938.02 937.407 937.422 938.74 939.259 938.899 939.556 941.833 944.428 946.368 947.852 949.178 949.723 950.197 950.272 950.063 950.525 950.891 951.325 952.371 953.947 955.243 956.212 956.577 956.655 957.622 959.026 959.878 959.636 959.697 960.06 961.023 962.093 963.815 965.28 966.589 968.11 969.581 971.623 973.471 974.771 976.563 979.227 980.631 981.276 982.748 984.545 986.414 988.788 991.254 994.01 996.847 1000.219 1003.356 1005.477 1007.179 1008.503 1010.032 1011.671 1013.216 1014.719 1016.133 1017.54 1018.955 1020.263 1021.822 1023.635 1025.012 1026.248 1028.178 1029.917 1031.73 1033.43 1035.293 1037.324 1038.523 1039.31 1039.712 1039.71 1037.77 1035.508 1034.026 1032.824 1032.233 1032.299 1033.12 1034.25 1035.281 1035.859 1036.858 1037.554 1038.397 1039.282 1040.274 1041.223 1041.875 1042.612 1042.916 1042.63 1041.997 1042.682 1043.718 1044.661 1045.206 1045.845 1046.656 1047.639 1048.774 1049.936 1050.476 1050.765 1050.569 1049.765 1048.77 1047.588 1046.643 1045.538 1044.883 1044.451 1044.439 1042.469 1039.6 1036.015 1033.69 1033.084 1032.663 1031.989 1030.877 1029.848 1028.805 1027.891 1027.254 1026.937 1026.431 1026.329 1026.719 1028.132 1031.591 1033.248 1034.575 1036.584 1037.994 1039.201 1040.35 1041.512 1042.843 1044.312 1045.87 1047.278 1048.412 1049.904 1049.623 1048.899 1046.453 1043.297 1039.91 1037.285 1035.022 1032.856 1031.422 1028.903 1026.789 1025.288 1022.869 1019.473 1017.664 1017.455 1018.508 1020.635 1022.734 1024.689 1026.002 1026.965 1028.143 1029.216 1030.07 1031.572 1033.267 1035.06 1037.395 1038.983 1039.379 1040.164 1040.466 1041.275 1042.353 1043.693 1044.949 1046.203 1047.895 1049.432 1050.833 1052.465 1053.907 1054.828 1054.453 1055.386 1055.933 1055.565 1056.207 1056.869 1056.409 1053.916 1051.271 1048.645 1046.631 1044.543 1042.681 1041.274 1039.967 1037.74 1036.333 1034.346 1032.166 1030.084 1028.426 1026.393 1024.348 1022.505 1020.145 1017.559 1015.028 1013.172 1012.898 1013.707 1013.033 1010.864 
720.527 721.81 722.979 723.322 723.668 724.659 725.365 725.474 725.129 726.263 726.969 727.466 727.953 728.458 728.73 729.348 729.69 729.623 729.277 729.667 729.625 730.414 730.768 730.841 730.887 731.111 731.484 731.974 732.036 732.172 732.784 733.352 734.073 734.318 734.385 733.731 733.564 732.478 732.482 731.185 730.56 731.36 733.071 736.037 738.365 741.058 744.058 746.536 748.254 750.2 752.248 754.244 756.029 757.715 759.104 760.214 761.778 763.674 765.997 767.687 769.376 770.866 771.854 772.763 774.177 775.873 777.918 779.33 780.846 782.59 784.306 785.277 786.887 788.221 789.314 789.88 790.181 790.665 789.586 788.256 786.171 783.708 781.309 779.159 776.871 774.604 772.682 771.172 770.119 768.778 767.643 766.455 765.318 764.386 763.322 762.593 762 761.51 761.016 760.566 760.158 759.681 759.415 759.007 758.416 758.285 758.478 758.686 758.576 758.738 759.252 758.237 757.089 756.392 755.312 754.213 753.659 752.941 752.192 751.403 751.302 751.107 750.152 749.175 748.392 747.949 747.247 746.468 745.695 744.725 743.767 742.378 741.759 742.008 741.961 741.65 741.419 742.343 741.462 741.427 741.75 741.978 743.065 744.324 745.846 746.998 747.78 747.655 747.711 748.002 748.669 749.41 750.322 751.11 751.824 752.94 754.115 755.16 755.747 756.467 757.375 758.058 758.8 759.33 760.19 760.905 761.539 762.265 763.163 763.864 764.452 765.122 765.95 766.658 767.632 768.83 769.632 770.63 771.586 772.88 773.893 775.145 776.391 777.84 778.997 780.256 781.625 782.642 783.783 784.98 786.59 788.056 789.698 791.856 793.613 795.497 796.693 797.816 798.987 801.532 804.454 809.167 811.478 812.707 813.663 815.142 816.795 818.677 820.74 822.97 825.348 828.16 831.306 835.406 838.748 841.397 844.549 847.023 849.47 852.531 853.973 855.28 856.742 857.943 859.49 861.445 863.96 866.241 868.482 871.399 874.078 875.98 877.889 880.782 883.741 886.549 888.642 891.469 893.827 895.358 897.365 899.648 902.226 903.927 906.413 908.848 912.159 914.16 916.684 918.478 919.883 921.721 923.494 921.221 920.383 919.915 920.48 921.722 922.571 922.653 922.727 923.578 923.13 922.908 922.732 922.463 922.965 922.847 922.46 922.672 923.13 924.005 925.945 925.813 926.259 924.874 922.904 920.686 918.802 917.691 916.946 916.735 916.402 915.241 914.394 914.698 916.074 918.418 921.375 924.919 929.57 931.984 933.816 933.578 932.603 932.77 933.177 934.682 936.03 936.623 936.481 935.715 934.213 933.082 933.065 932.497 932.822 933.525 933.872 935.467 937.429 939.337 941.716 944.727 946.752 947.249 947.214 947.006 946.599 946.576 947.004 947.483 948.413 950.633 952.442 953.437 953.234 953.347 953.831 955.257 955.734 955.102 955.687 956.553 957.436 958.628 960.5 961.733 963.114 964.643 966.269 968.634 969.952 971.588 973.381 975.961 976.69 978.381 980.294 982.151 984.381 986.512 989.219 992.03 994.901 997.913 1000.88 1003.984 1007.049 1009.499 1011.706 1013.268 1014.628 1016.341 1017.668 1019.253 1020.582 1021.964 1022.79 1024.601 1026.233 1026.996 1028.613 1030.459 1032.181 1033.578 1034.949 1036.131 1037.069 1038.121 1038.374 1037.849 1036.058 1034.143 1032.585 1031.413 1030.894 1031.406 1032.134 1033.401 1034.637 1035.118 1035.944 1036.733 1037.334 1038.152 1039.228 1040.402 1041.025 1040.745 1040.14 1040.257 1040.583 1041.191 1042.004 1042.921 1043.815 1044.74 1045.949 1047.026 1048.357 1050.263 1051.551 1052.25 1052.169 1051.932 1051.152 1050.242 1048.836 1048.169 1047.065 1046.002 1043.529 1040.299 1037.226 1033.998 1031.793 1031.014 1031.043 1030.469 1029.342 1028.21 1027.18 1026.11 1025.422 1025.319 1025.346 1025.617 1026.289 1027.747 1030.713 1033.093 1035.215 1036.785 1038.28 1039.474 1040.946 1042.005 1042.864 1043.705 1044.715 1045.854 1046.719 1047.477 1047.252 1046.278 1044.336 1042.108 1039.905 1037.445 1034.885 1032.525 1030.749 1028.738 1026.964 1025.097 1022.579 1019.062 1017.071 1017.042 1018.083 1020.074 1022.605 1024.836 1026.744 1028.516 1029.849 1030.765 1031.976 1033.316 1034.908 1036.397 1038.614 1040.233 1039.566 1039.19 1038.699 1039.89 1041.707 1043.481 1044.676 1046.017 1047.431 1049.09 1051.101 1053.034 1054.553 1056.204 1056.771 1055.757 1054.877 1054.658 1055.169 1055.885 1056.346 1054.858 1052.459 1050.521 1048.78 1046.864 1044.976 1043.441 1041.952 1040.05 1038.6 1036.471 1034.225 1031.922 1029.863 1027.486 1025.17 1023.253 1020.999 1019.019 1016.862 1015.355 1015.79 1016.017 1015.486 1013.532 
723.342 724.134 725.461 725.955 726.14 727.354 728.007 728.3 727.973 728.849 729.598 730.111 730.564 731.053 731.698 732.134 732.33 732.332 732.376 732.422 732.572 732.924 733.164 733.172 733.089 733.565 734.138 734.379 734.212 734.508 735.384 736.148 736.83 736.951 737.072 736.631 735.842 734.896 734.616 733.544 732.412 733.099 734.832 737.014 739.284 742.504 745.005 747.433 749.599 751.502 753.411 755.434 757.426 759.109 760.67 761.97 762.769 764.176 766.582 768.134 769.823 771.49 772.705 773.766 774.999 776.499 778.289 779.688 781.252 782.981 784.506 785.432 787.374 788.862 790.438 791.228 791.596 791.54 791.181 789.958 787.883 785.424 783.082 780.799 778.691 776.632 774.792 772.488 770.976 769.3 768.28 767.182 765.94 764.563 763.324 762.508 761.848 761.224 760.696 760.172 759.652 759.084 758.579 758.126 757.527 757.006 756.729 756.746 756.854 757.106 756.822 756.179 754.741 753.996 752.962 751.721 750.87 750.256 749.366 748.611 748.032 747.546 747.12 745.986 745.027 744.03 743.74 743.014 742.327 741.133 739.935 738.217 737.706 737.003 735.764 735.817 735.648 736.494 737.056 737.998 738.764 739.535 740.627 741.756 742.542 743.574 744.839 744.45 744.753 744.86 745.455 745.882 746.89 747.873 748.886 750.093 751.448 752.132 752.942 753.797 754.468 755.347 755.927 756.494 757.061 757.744 758.545 759.223 760.113 760.918 761.508 762.076 762.826 763.633 764.573 765.697 766.461 767.619 768.591 769.673 771.024 772.213 773.223 774.667 775.854 777.182 778.184 779.443 780.831 782.216 783.827 785.198 786.922 788.911 790.518 792.112 793.537 794.902 796.147 797.513 800.04 803.086 805.738 808.145 810.078 811.934 813.979 815.972 818.246 820.683 823.249 826.132 829.751 833.546 836.833 839.491 841.578 843.306 845.537 848.359 850.937 852.033 853.394 855.104 856.702 859.112 861.381 863.548 865.672 868.268 870.682 872.857 874.873 877.081 880.972 883.473 885.779 888.914 891.144 892.568 894.602 897.306 899.564 901.743 903.897 906.252 908.97 911.296 913.838 916.198 917.983 919.745 920.469 917.347 916.157 916.187 917.096 918.113 919.145 919.134 919.018 919.824 918.191 918.094 918.701 919.01 919.264 919.081 918.945 918.263 918.693 920.018 921.944 922.21 922.465 922.152 920.452 918.169 916.102 914.271 913.232 912.581 911.92 910.394 910.245 911.04 912.746 916.106 919.987 923.814 926.826 928.592 929.836 930.16 928.656 928.359 928.697 930.171 932.873 933.279 933.336 931.992 929.919 928.565 928.152 927.408 927.479 927.482 928.187 929.593 931.48 933.734 937.725 941.372 943.528 944.001 943.72 943.651 943.418 942.847 943.574 944.308 945.128 946.317 947.53 949.247 949.623 950.187 950.229 950.937 950.959 951.569 952.222 952.76 953.91 955.28 957.352 958.022 959.176 961.416 963.352 965.419 967.188 968.782 970.328 972.467 974.09 975.635 977.568 979.688 982.081 984.444 987.027 989.402 992.276 994.844 997.996 1001.734 1004.94 1008.533 1010.605 1012.58 1014.512 1016.811 1019.219 1020.692 1022.219 1023.207 1024.332 1025.645 1026.323 1026.046 1027.695 1029.729 1032.114 1032.455 1033.726 1034.867 1036.028 1037.008 1037.629 1037.666 1035.066 1032.901 1031.35 1030.464 1030.23 1030.638 1031.79 1032.816 1033.685 1034.652 1035.352 1036.08 1036.488 1037.157 1037.816 1038.654 1039.196 1038.344 1037.411 1037.854 1038.833 1039.838 1040.921 1041.826 1042.812 1044.158 1045.13 1046.797 1048.232 1049.545 1051.702 1053.764 1054.365 1054.162 1053.008 1052.139 1050.875 1050.076 1047.614 1043.699 1035.01 1037.768 1035.349 1032.989 1030.537 1030.087 1029.803 1028.757 1027.498 1026.325 1025.364 1024.487 1024.032 1023.802 1024.199 1024.924 1026.109 1027.441 1029.596 1031.555 1034.754 1036.611 1038.112 1039.667 1041.19 1043.02 1043.36 1043.924 1044.484 1044.895 1045.406 1045.44 1045.18 1044.099 1042.32 1040.163 1038.147 1035.885 1033.78 1031.232 1029.051 1027.123 1025.505 1023.972 1022.252 1020.057 1017.84 1017.33 1018.832 1020.51 1022.704 1024.963 1027.15 1028.838 1030.319 1031.993 1033.851 1034.875 1036.071 1037.779 1039.352 1038.448 1036.653 1036.694 1037.538 1038.511 1040.57 1042.76 1044.174 1045.778 1047.475 1049.135 1050.796 1052.202 1053.924 1055.528 1055.257 1053.616 1053.535 1054.158 1054.925 1055.561 1056.301 1055.83 1054.123 1052.467 1050.944 1049.241 1047.781 1047.028 1045.159 1042.946 1040.826 1038.532 1036.223 1033.342 1031.541 1029.193 1026.461 1024.02 1022.068 1020.375 1019.103 1018.204 1018.014 1018.296 1017.565 1015.138 
725.946 726.45 727.353 728.385 728.856 729.763 730.354 730.785 731.018 731.422 731.886 732.654 733.273 733.654 734.201 734.638 734.893 735.152 735.355 735.216 735.364 735.397 735.392 735.6 735.798 736.004 736.416 736.862 736.438 737.213 738.09 738.956 739.505 739.749 739.625 739.744 739.019 738.453 737.825 736.44 734.397 735.055 735.87 738.341 741.277 743.855 746.559 748.872 751.022 753.214 755.276 757.265 759.118 760.806 762.378 763.74 764.745 765.73 767.664 768.824 770.399 771.978 773.41 774.749 775.96 777.556 779.432 780.774 782.059 783.653 784.746 785.918 787.867 789.191 790.731 791.543 792.175 792.177 791.973 791.532 789.489 787.224 784.716 782.396 780.096 778.044 776.241 774.535 772.16 770.318 768.833 768.064 766.458 764.954 763.56 762.567 761.825 761.174 760.59 759.998 759.332 758.661 757.973 757.258 756.596 756.093 755.529 755.38 754.383 754.029 753.641 752.866 751.686 750.948 749.775 748.974 748.07 747.45 746.621 745.823 745.231 744.427 743.697 742.962 741.585 740.661 739.855 739.198 738.771 738.075 736.703 735.009 733.848 732.654 732.414 732.511 733.09 733.311 733.158 734.552 735.767 736.201 736.886 738.138 739.256 740.32 741.234 741.299 741.71 741.163 741.826 742.517 743.542 744.582 745.981 746.717 748.035 749.034 749.959 750.822 751.467 752.389 752.984 753.557 754.022 754.783 755.433 756.368 756.97 757.746 758.634 759.148 759.976 760.685 761.821 762.578 763.528 764.559 765.806 766.679 767.989 769.098 769.988 771.265 772.654 774.002 775.409 776.31 777.772 779.237 780.872 782.31 783.895 786.005 787.539 788.897 790.282 791.649 793.156 795.035 797.207 799.621 802.019 804.711 807.287 809.178 811.236 813.098 815.179 817.807 820.387 823.498 827.536 830.722 833.548 836.257 838.59 840.161 842.956 845.161 847.291 849.395 850.775 852.187 854.112 856.972 858.614 860.967 863.454 865.498 867.606 869.88 871.741 873.843 877.797 879.969 882.786 885.667 886.826 888.696 891.216 894.599 897.419 899.824 902.349 904.226 906.074 909.007 910.44 913.034 915.153 916.887 916.811 913.577 912.676 912.41 913.515 915.358 916.205 916.011 915.19 914.403 914.089 914.15 914.84 914.934 914.976 915.15 914.587 914.355 914.627 915.624 916.806 917.888 918.738 919.064 918.39 916.205 913.642 911.493 909.874 909.086 908.081 906.513 906.619 907.481 909.825 914.404 918.987 921.507 923.684 925.499 926.675 926.331 924.194 923.723 924.144 925.29 928.077 928.017 927.78 926.856 925.597 924.978 923.87 923.071 923.225 923.48 924.438 925.237 926.879 929.527 932.767 937.514 940.053 940.365 940.214 939.961 939.62 939.771 940.126 940.653 941.95 942.814 943.772 944.793 945.752 946.383 946.998 947.145 947.287 947.787 947.857 948.469 950.106 951.319 953.113 954.036 955.77 958.017 960.042 961.94 963.962 965.635 967.692 969.403 970.634 972.291 974.111 976.782 979.228 982.258 984.687 986.64 989.414 992.45 995.814 999.39 1004.3 1006.429 1008.472 1010.238 1012.239 1014.438 1016.543 1018.86 1020.586 1021.616 1021.734 1022.299 1023.419 1022.526 1024.197 1026.648 1028.965 1029.844 1030.86 1033.439 1035.035 1036.519 1037.116 1037.555 1035.383 1032.927 1030.945 1030.211 1030.004 1030.427 1031.45 1032.344 1033.452 1034.244 1034.974 1035.711 1036.102 1036.662 1036.959 1037.091 1036.804 1035.952 1035.581 1035.958 1037.093 1038.269 1039.441 1040.532 1041.892 1043.291 1044.678 1046.417 1047.876 1049.275 1051.209 1053.634 1055.777 1055.904 1054.936 1054.166 1052.703 1049.589 1045.504 1042.064 1038.157 1036.08 1033.537 1031.269 1029.58 1028.401 1028.45 1027.246 1025.681 1024.414 1023.379 1022.631 1022.559 1022.808 1023.226 1024.301 1025.429 1026.801 1028.458 1029.986 1032.101 1034.8 1037.906 1040.834 1043.662 1043.773 1044.277 1044.619 1044.846 1044.772 1044.705 1044.36 1043.264 1042.005 1040.573 1038.669 1036.841 1034.564 1032.653 1030.173 1027.867 1025.466 1023.887 1022.438 1021.035 1019.731 1018.859 1018.734 1019.752 1021.557 1023.286 1025.168 1027.428 1029.367 1030.763 1032.53 1034.133 1035.681 1037.042 1038.051 1038.394 1035.826 1034.796 1035.557 1036.995 1038.353 1040.216 1042.361 1043.902 1045.505 1047.277 1049.088 1050.81 1052.521 1053.495 1054.377 1053.06 1052.44 1053.089 1054.249 1055.14 1055.723 1056.527 1056.852 1055.979 1054.807 1053.784 1052.523 1050.709 1049.204 1047.43 1045.598 1043.447 1040.915 1038.491 1035.959 1033.576 1031.076 1028.216 1025.936 1023.667 1022.206 1021.171 1020.533 1020.164 1019.303 1018.35 1015.795 
728.691 729.572 730.156 730.947 731.608 732.48 732.865 733.339 733.794 734.29 734.311 735.003 735.888 736.349 736.746 736.971 737.134 737.464 737.748 738.004 738.214 738.251 737.863 738.009 738.203 738.351 738.889 738.742 739.279 740.045 740.516 741.306 742.226 742.331 742.387 742.499 742.069 741.682 741.33 739.831 737.307 735.958 736.851 740.003 743.373 745.716 748.041 750.307 752.443 754.843 756.996 759.189 760.996 762.656 764.245 765.55 766.578 767.781 769.366 770.513 771.965 773.448 774.559 775.759 776.884 778.26 780.358 782.06 783.522 784.812 785.418 787.01 788.149 789.217 790.241 791.143 791.771 792.029 792.021 791.63 790.336 788.594 785.996 783.713 781.604 779.492 777.587 775.74 773.991 772.449 770.034 768.188 767.163 765.545 764.051 762.916 762.006 761.368 760.765 760.121 759.478 758.819 757.936 756.961 756.183 755.695 755.407 754.574 753.047 751.215 750.503 749.544 748.654 747.887 747.083 745.777 744.761 744.111 743.518 743.096 742.522 741.8 740.886 740.305 738.908 737.431 736.559 736.054 735.94 735.251 734.142 733.195 732.326 731.446 731.156 730.951 731.239 731.039 731.445 731.953 731.934 732.074 733.774 734.667 736.625 737.869 738.116 738.55 738.018 737.993 738.224 738.092 738.363 739.605 740.932 741.789 743.719 744.092 745.475 747.247 748.025 749.3 750.133 750.621 751.012 751.568 752.27 752.874 753.69 754.333 755.227 756.076 756.873 757.814 758.64 759.512 760.585 761.811 762.682 763.721 764.912 766.261 767.113 768.32 769.663 771.195 772.667 773.935 775.248 776.804 777.99 779.643 780.885 782.368 784.297 785.57 787.351 788.854 790.392 792.337 794.72 797.001 799.545 802.189 804.386 806.492 808.538 810.687 812.794 814.97 817.234 821.595 825.473 828.547 831.391 833.912 835.654 837.239 839.569 841.798 844.391 846.689 848.158 849.739 851.817 854.022 856.314 858.631 861.093 863.117 864.995 867.078 868.892 870.924 874.133 876.916 879.339 881.802 883.552 885.754 888.432 891.113 894.458 897.908 899.987 900.949 902.474 905.069 906.722 909.571 912.3 913.627 911.687 909.46 909.064 908.946 909.976 912.416 912.843 912.963 911.797 910.782 910.339 910.755 911.078 911.202 911.324 911.339 910.019 909.692 909.896 911.217 912.708 914.626 915.66 916.672 916.485 914.038 911.279 908.914 906.515 904.562 902.903 902.14 902.724 904.098 906.803 911.396 915.009 917.545 919.796 921.448 921.66 920.804 920.004 919.636 919.867 920.773 922.264 922.573 922.993 922.566 921.771 920.814 920.213 919.416 919.358 919.78 921.021 921.934 923.237 925.095 928.19 931.613 935.259 936.551 936.594 936.393 935.461 935.668 936.538 937.235 938.309 939.09 939.664 940.224 941.245 942.656 943.385 943.87 943.886 944.084 943.562 944.491 945.68 946.613 948.432 950.769 953.102 955.379 957.23 958.987 960.701 962.364 964.18 966.064 967.326 968.774 970.649 973.252 976.212 979.135 981.316 983.712 986.137 989.653 994.043 997.823 1001.824 1004.804 1006.626 1008.528 1010.245 1012.173 1014.016 1015.942 1017.431 1017.531 1017.269 1017.449 1018.958 1018.989 1021.328 1023.132 1024.359 1026.459 1028.364 1031.096 1033.901 1035.875 1036.571 1036.508 1034.712 1032.95 1031.295 1030.453 1030.329 1030.835 1031.736 1032.41 1033.347 1034.191 1034.878 1035.4 1035.772 1036.019 1036.337 1035.835 1035.022 1034.353 1034.147 1034.72 1035.643 1037.114 1038.482 1039.557 1041.066 1042.522 1044.18 1045.941 1047.473 1049.115 1051.154 1053.021 1055.345 1056.902 1055.828 1054.553 1053.096 1049.054 1044.147 1040.892 1037.853 1034.902 1032.227 1029.785 1027.726 1026.512 1026.136 1025.171 1023.592 1022.478 1021.474 1021.044 1021.154 1021.682 1022.385 1023.67 1024.847 1026.173 1027.682 1029.089 1030.731 1032.768 1035.282 1038.501 1041.698 1044.147 1045.931 1045.394 1044.368 1044.271 1044.295 1044.816 1044.036 1042.35 1040.163 1038.05 1035.82 1033.213 1031.089 1028.758 1026.464 1024.099 1022.098 1020.155 1018.558 1017.749 1017.65 1018.702 1020.191 1022.075 1023.94 1025.712 1027.548 1029.268 1031.066 1033.112 1034.57 1036.193 1037.418 1038.351 1037.733 1035.001 1033.885 1035.227 1037.127 1038.52 1040.174 1042.166 1043.711 1045.05 1047.121 1049.079 1051.133 1053.144 1054.628 1054.87 1053.328 1052.546 1053.295 1054.548 1055.252 1055.898 1056.838 1057.713 1057.788 1057.02 1056.166 1054.991 1053.358 1051.819 1049.974 1047.941 1045.91 1043.492 1040.763 1038.263 1035.687 1032.601 1030.079 1027.821 1025.538 1024.463 1023.346 1022.639 1022.146 1020.91 1019.667 1017.051 
731.841 732.553 733.104 733.427 734.415 735.206 735.347 735.821 736.463 736.907 736.899 737.245 737.808 738.65 739.164 739.388 739.509 739.71 739.995 740.563 741.126 741.148 740.683 740.682 740.66 740.952 741.52 741.446 742.122 742.276 743.373 744.098 744.625 744.671 744.972 745.176 744.801 744.426 744.084 742.678 740.399 739.1 739.4 741.899 745.171 747.84 750.014 752.266 754.368 756.646 758.903 761.053 762.991 764.603 766.083 767.341 768.528 769.797 771.347 772.563 773.482 774.809 776.002 776.991 777.824 778.971 780.592 782.479 784.417 785.41 786.911 788.243 788.783 789.442 790.137 790.788 791.403 791.744 791.753 791.376 790.695 788.303 786.295 783.638 782.258 780.43 778.403 777.034 775.625 773.918 772.154 769.352 767.219 766.014 764.621 763.511 762.562 761.803 761.202 760.683 760.291 759.812 758.942 758.251 756.847 756.001 755.611 754.423 753.268 750.148 748.017 746.75 745.248 744.951 743.342 742.484 741.174 740.079 739.251 738.943 739.138 738.128 736.611 735.367 734.297 733.973 733.559 733.063 732.548 731.914 731.57 730.472 729.826 729.088 728.173 728.574 729.311 729.506 729.469 728.63 727.562 727.87 730.132 731.661 733.896 734.536 735.45 735.426 735.604 735.599 735.089 735.625 735.498 735.712 736.135 737.813 739.956 740.936 742.045 744.318 745.4 746.333 746.605 747.057 747.597 748.31 749.134 749.194 749.981 750.249 751.145 751.843 753.13 754.198 755.135 755.864 756.743 758.557 759.453 760.797 762.047 763.403 764.836 765.71 766.642 768.155 769.779 771.078 772.468 774.142 775.258 777.081 778.712 780.417 781.386 782.622 784.281 786.055 787.737 789.914 792.054 794.635 796.973 799.349 801.789 803.976 805.864 807.853 809.861 812.303 814.624 818.445 822.527 825.339 827.796 829.815 831.542 833.295 835.851 838.324 840.345 843.074 845.658 847.347 849.209 851.506 853.682 856.232 858.227 860.436 862.457 864.448 866.059 867.995 871.417 874.188 876.131 878.251 880.712 882.708 885.259 887.975 890.43 892.782 894.769 897.595 898.755 901.043 903.456 905.905 909.373 910.518 907.722 906.122 905.256 905.348 906.371 908.602 908.224 908.055 907.787 907.538 907.047 907.152 907.458 907.157 907.534 907.869 906.123 905.802 906.216 907.74 909.672 911.971 912.969 914.466 914.111 911.587 908.811 904.878 902.381 900.898 899.446 898.597 898.972 900.59 904.283 907.458 910.334 914.813 916.559 917.718 918.368 917.349 916.192 915.951 916.007 916.772 917.592 918.224 918.51 917.561 916.882 915.635 915.439 915.725 915.558 916.13 917.597 918.595 920.211 922.342 924.932 928.099 930.808 931.898 932.642 933.046 932.231 932.778 932.69 933.802 934.361 934.301 934.432 935.149 935.837 937.938 938.383 939.314 939.882 938.279 939.413 940.473 941.434 942.804 945.125 947.756 949.955 952.208 954.425 956.01 957.761 959.143 960.848 962.405 964.158 965.524 967.268 969.346 973.057 975.676 978.11 980.514 983.633 988.45 993.562 997.662 1000.434 1001.962 1003.85 1005.542 1008.288 1010.09 1011.617 1012.704 1012.246 1011.523 1012.682 1013.705 1014.01 1015.36 1018.302 1020.432 1020.327 1021.738 1024.635 1026.832 1030.99 1033.752 1035.903 1036.812 1036.343 1034.161 1032.332 1031.453 1031.467 1031.71 1032.187 1032.772 1033.737 1034.381 1035.093 1035.704 1035.821 1035.739 1035.5 1034.717 1033.55 1032.791 1032.79 1033.571 1034.82 1036.322 1037.545 1039.061 1040.324 1042.147 1043.649 1045.467 1047.003 1048.867 1051.003 1052.597 1054.319 1055.595 1054.193 1052.636 1051.614 1048.693 1044.322 1039.572 1036.739 1033.94 1031.057 1028.528 1026.467 1024.599 1023.388 1022.404 1021.504 1020.463 1019.618 1019.389 1019.729 1020.475 1021.349 1022.691 1024.147 1025.59 1027.011 1028.361 1029.705 1031.337 1033.493 1035.954 1039.273 1041.798 1043.178 1042.536 1041.36 1041.44 1042.997 1044.696 1045.669 1044.675 1041.246 1038.549 1036.096 1032.356 1029.948 1027.57 1025.387 1023.114 1020.925 1018.849 1017.435 1017.023 1017.027 1017.73 1020.126 1022.169 1024.335 1026.143 1027.909 1029.814 1031.294 1032.727 1034.841 1036.241 1037.648 1038.141 1036.405 1034.66 1034.27 1035.801 1037.553 1038.872 1040.469 1042.093 1043.39 1044.698 1046.483 1048.458 1051.466 1053.758 1055.413 1056.386 1054.123 1053.56 1054.133 1055.144 1055.748 1056.547 1057.329 1058.063 1058.799 1059.071 1058.299 1057.34 1056.038 1054.504 1052.181 1050.568 1048.655 1046.357 1043.849 1040.892 1037.375 1034.554 1032.035 1029.856 1027.838 1026.084 1025.487 1024.707 1023.958 1022.298 1020.783 1018.485 
733.575 734.647 735.629 736.257 736.944 737.663 738.1 738.653 739.113 739.81 740.017 740.144 739.989 740.379 740.939 741.44 741.5 741.876 741.948 743.061 743.864 743.945 743.441 743.405 743.371 743.394 743.752 743.909 744.753 745.102 745.82 746.116 746.69 746.437 746.91 747.48 747.453 747.018 746.336 744.889 743.224 742.219 742.24 743.631 746.876 749.47 752.15 754.557 756.758 759.115 761.134 763.135 764.979 766.554 768.018 769.245 770.441 771.827 773.066 774.282 775.185 776.196 777.259 778.246 779 780.107 781.318 782.825 784.943 785.763 788.035 789.268 789.641 789.908 790.479 790.955 791.337 791.549 791.405 790.619 789.505 787.756 785.58 783.357 781.677 779.921 778.152 777.334 776.291 774.878 773.072 770.956 768.057 766.39 765.305 764.096 763.164 762.515 762.107 761.874 761.485 761.107 760.324 759.804 758.711 757.263 755.885 754.62 753.112 749.334 747.811 746.503 743.908 741.794 740.349 738.397 736.77 736.299 735.75 734.96 735.412 734.979 733.443 731.684 730.769 730.449 729.768 729.321 729.267 728.6 728.212 728.332 726.903 726.414 725.714 725.901 726.842 727.169 727.02 726.607 725.127 725.468 727.424 728.94 731.767 733.279 733.264 733.075 732.953 733.151 733.142 733.371 734.061 733.558 734.138 735.125 737.684 738.644 739.791 741.336 742.605 743.229 743.601 744.155 744.708 745.439 746.02 746.484 747.138 747.036 747.988 748.984 750.034 750.79 751.551 752.436 753.283 754.908 756.27 757.899 759.716 760.709 762.274 763.452 764.465 765.729 766.771 768.064 769.41 770.943 772.456 773.94 775.377 777.01 778.7 780.226 781.984 783.421 785.389 787.49 789.631 791.657 793.976 796.295 798.644 801.319 803.115 804.824 807.191 808.985 811.198 814.769 819.015 822.116 823.991 826.338 828.549 830.465 832.477 835.136 837.296 840.202 842.889 845.016 846.976 848.509 850.656 852.99 855.401 857.796 859.577 861.496 863.132 865.416 868.322 871.964 873.707 875.901 877.96 880.102 882.404 884.828 886.895 889.034 891.476 893.367 895.483 897.644 900.148 902.678 905.703 905.631 903.688 902.262 901.485 901.265 901.67 902.507 903.754 903.456 903.146 903.213 902.795 903.364 904.119 903.162 903.945 905.113 902.766 901.803 902.088 904.529 906.476 907.248 908.707 912.194 911.765 908.784 906.124 902.235 899.435 897.493 895.989 895.026 895.2 896.489 900.573 903.753 907.077 910.69 913.314 915.111 915.76 914.685 912.789 912.465 912.438 912.403 912.7 913.371 914.653 914.039 911.914 911.251 911.699 912.022 911.784 912.042 913.567 914.73 916.958 920.159 923.401 924.806 925.834 926.811 928.856 928.585 929.226 928.79 928.944 929.481 930.318 930.126 929.874 930.801 931.567 932.713 933.607 934.286 933.503 933.913 935.844 936.55 937.586 939.163 941.3 944.2 945.777 948.362 950.224 950.014 953.059 955.155 957.892 959.521 960.765 962.41 963.726 965.802 969.439 972.119 974.544 977.244 982.406 986.948 990.842 993.262 995.499 998.092 1000.555 1002.765 1004.749 1006.402 1007.621 1007.442 1006.865 1007.106 1008.206 1008.794 1009.688 1012.358 1015.364 1014.908 1016.193 1017.933 1020.724 1023.114 1028.116 1032.483 1034.544 1036.17 1037.348 1035.952 1033.971 1032.593 1032.582 1032.638 1032.879 1033.266 1034.14 1034.9 1035.441 1035.761 1036.105 1035.906 1035.05 1033.414 1031.559 1030.394 1031.367 1032.669 1034.137 1035.369 1036.696 1038.305 1039.831 1041.406 1042.993 1044.846 1046.717 1049.28 1051.25 1052.75 1053.425 1053.527 1051.696 1049.816 1049.485 1048.285 1042.372 1038.651 1035.148 1032.432 1030.119 1027.87 1025.609 1022.735 1021.191 1020.011 1019.091 1018.853 1017.841 1017.823 1018.43 1019.52 1020.662 1021.862 1023.185 1024.5 1026.104 1027.499 1028.811 1030.191 1031.898 1034.16 1036.219 1038.343 1039.542 1039.746 1039.585 1039.925 1041.598 1044.422 1046.01 1046.815 1042.642 1039.377 1035.646 1031.244 1028.88 1026.954 1024.998 1022.923 1020.745 1018.682 1017.352 1017.028 1017.17 1017.647 1020.198 1022.37 1024.673 1026.845 1028.616 1030.32 1031.812 1033.357 1034.932 1036.339 1037.882 1038.868 1038.459 1036.07 1035.578 1036.8 1038.156 1039.296 1040.812 1042.444 1043.84 1045.034 1046.654 1048.821 1051.672 1053.889 1055.912 1056.89 1056.406 1054.998 1055.326 1056.049 1056.746 1057.38 1058.043 1058.727 1059.465 1059.84 1059.951 1059.791 1058.829 1057.011 1054.816 1052.891 1050.783 1048.315 1045.178 1041.92 1038.789 1036.355 1034.144 1031.947 1029.977 1028.049 1028.305 1027.251 1025.951 1024.017 1022.199 1019.585 
736.419 736.959 737.613 738.79 739.707 740.269 740.686 741.062 741.715 742.395 743.151 743.241 742.873 742.644 743.336 743.509 743.666 743.944 744.323 744.966 745.795 745.97 746.033 746.004 745.786 745.901 745.937 745.777 746.135 747.343 747.762 748.061 748.343 748.529 749.528 749.865 749.568 749.375 749.01 747.692 746.142 745.203 744.622 745.564 747.986 750.632 753.704 756.469 758.987 761.441 763.69 765.655 767.382 769.086 770.351 771.448 772.495 773.725 774.851 775.855 776.671 777.491 778.569 779.546 780.244 781.249 782.306 783.616 785.825 786.524 788.304 789.667 790.522 790.632 790.765 791.022 791.282 791.302 790.795 790.035 787.934 785.941 784.776 782.683 780.299 778.261 776.982 776.073 775.249 774.227 772.758 771.381 769.407 767.116 765.546 764.443 763.866 763.409 763 763.277 763.023 762.559 762.225 761.522 760.45 759.117 757.57 755.75 753.674 750.855 748.392 746.593 743.659 740.113 737.409 735.663 732.978 732.312 731.272 730.946 730.921 731.095 728.027 726.569 726.69 726.33 725.914 725.518 725.288 724.765 724.965 725.891 724.811 724.048 722.586 722.942 724.225 723.725 723.092 722.535 721.238 722.675 725.487 727.593 729.469 730.558 730.497 731.009 731.21 731.368 731.545 732.608 732.687 732.087 732.549 733.811 735.164 736.176 736.9 738.593 740.034 739.408 739.951 741.046 741.217 742.304 743.418 743.727 743.739 744.131 744.981 746.602 747.195 747.629 748.686 750.124 751.702 752.662 754.009 755.391 756.234 757.636 759.342 760.753 761.318 762.915 763.934 765.315 766.509 768.104 769.645 771.075 772.443 774.161 775.735 777.398 779.275 781.049 783.074 785.042 787.258 789.104 791.211 793.625 795.68 797.834 800.124 802.267 804.296 806.416 808.87 812.407 816.927 819.534 821.29 823.312 825.769 827.817 830.174 832.395 834.744 837.31 839.792 841.917 844.2 845.959 848.095 850.51 852.733 854.749 856.614 858.364 860.596 863.03 866.094 868.893 871.309 873.293 875.737 877.511 879.574 881.78 883.799 886.316 888.924 890.533 892.622 894.832 897.217 899.746 903.042 901.746 900.277 898.629 897.832 897.265 897.76 898.737 899.737 898.821 898.82 898.536 897.169 897.385 898.696 898.511 898.832 900.976 898.714 896.148 897.568 900.736 902.234 902.482 903.997 907.514 908.432 906.447 903.958 900.048 896.437 893.719 892.32 891.377 891.149 893.001 896.854 900.8 904.483 906.561 909.534 911.377 910.846 908.919 907.838 908.129 908.492 908.468 909.018 910.206 910.487 908.736 907.397 907.296 907.785 908.504 908.123 908.375 909.458 911.31 913.778 916.766 919.33 921.862 922.309 922.7 923.281 924.361 924.756 924.524 925.672 925.969 926.116 926.076 926.379 927.221 927.505 928.096 929.04 929.282 929.059 930.135 931.595 932.789 934.256 935.562 937.102 940.468 940.931 943.793 944.927 946.416 948.569 951.279 954.082 955.617 957.21 958.865 960.703 963.004 965.928 968.882 971.028 974.105 978.577 982.572 987.003 988.722 991.051 993.641 996.46 1000.277 1002.118 1003.24 1003.417 1002.989 1002.556 1002.537 1003.183 1004.148 1005.722 1007.285 1009.7 1008.856 1010.881 1013.899 1017.655 1020.956 1024.816 1029.536 1031.282 1035.239 1037.03 1036.834 1035.504 1033.75 1033.468 1033.439 1033.649 1034.129 1034.894 1035.403 1036.24 1036.564 1036.706 1036.528 1034.898 1032.694 1030.406 1028.482 1030.663 1032.306 1033.659 1034.918 1036.458 1037.82 1039.352 1040.726 1042.219 1043.789 1046.425 1048.492 1050.096 1051.486 1052.768 1050.976 1048.763 1047.35 1046.794 1045.354 1041.273 1038.378 1035.736 1033.098 1030.204 1026.904 1023.883 1020.671 1018.905 1017.208 1016.414 1016.362 1015.673 1016.121 1017.278 1018.672 1019.933 1021.111 1022.229 1023.651 1025.039 1026.217 1027.705 1028.953 1030.352 1031.813 1033.966 1035.806 1036.824 1037.481 1037.849 1038.473 1040.174 1042.375 1044.351 1044.42 1041.599 1038.367 1035.852 1032.509 1030.554 1026.962 1024.975 1023.089 1021.007 1019.257 1017.79 1017.342 1017.514 1018.736 1021.013 1023.083 1025.394 1027.696 1029.266 1031.04 1032.65 1034.035 1035.394 1036.883 1038.011 1039.569 1040.512 1038.145 1037.081 1037.796 1038.815 1040.131 1041.64 1042.58 1044.152 1045.574 1047.331 1049.069 1051.335 1053.465 1055.412 1057.65 1058.554 1057.988 1057.546 1058.245 1058.956 1059.028 1059.212 1059.525 1060.105 1060.646 1060.936 1061.288 1060.801 1059.211 1056.369 1053.612 1051.074 1048.126 1045.664 1042.986 1039.849 1037.678 1035.851 1033.712 1031.68 1030.616 1030.345 1029.587 1027.807 1025.909 1023.916 1020.902 
739.506 739.958 740.396 741.465 742.511 742.815 742.791 743.102 743.854 744.893 745.512 745.846 745.813 745.813 746.346 746.223 746.228 746.119 746.608 747.279 748.18 748.63 748.523 748.587 748.365 748.437 748.579 748.296 748.38 749.347 749.949 750.324 750.498 750.899 751.615 752.115 752.151 752.108 751.338 749.855 748.696 748.054 747.645 747.798 749.125 751.219 754.422 757.521 760.433 763.185 765.846 768.233 770.252 771.781 772.973 773.939 774.709 775.751 776.793 777.677 778.388 778.984 779.965 780.97 781.645 782.61 783.528 784.63 786.175 787.134 788.566 789.688 790.444 790.814 790.796 790.841 790.572 790.057 789.351 788.233 785.856 783.753 782.857 780.328 778.474 776.478 774.978 774.15 773.266 772.223 770.839 769.721 768.489 766.525 765.256 764.533 763.879 763.636 763.859 764.071 764.54 764.288 763.762 763.251 762.633 761.107 759.397 757.612 755.261 752.655 750.103 747.618 744.849 741.497 737.822 733.946 730.754 729.425 726.811 726.127 725.42 723.619 721.459 720.758 721.551 722.577 722.816 721.802 720.594 720.121 721.016 721.73 721.048 720.392 719.307 719.599 720.046 720.388 718.709 718.264 718.677 720.45 722.644 725.941 727.046 728.19 728.6 728.925 729.764 729.405 729.572 729.895 730.337 730.654 731.172 731.973 732.653 733.354 734.296 735.287 736.239 736.327 738.192 738.674 738.508 738.948 740.115 740.822 740.765 741.92 743.146 744.448 744.952 745.816 746.561 747.516 748.721 749.461 750.84 752.25 753.574 755.054 756.484 757.663 758.53 760.276 761.201 762.646 763.79 765.326 767.036 768.323 769.661 771.396 773.088 774.928 776.737 778.947 781.076 782.831 784.882 786.939 788.593 790.687 792.931 794.989 797.592 799.403 801.479 804.106 807.621 811.712 815.524 817.074 818.874 820.833 822.978 825.085 827.382 829.493 831.977 834.431 836.715 839.231 841.581 843.699 846.049 847.835 849.829 852.06 854.22 855.844 857.922 860.533 863.334 866.455 869.128 870.962 872.889 875.025 876.516 878.598 881.375 883.917 885.292 887.648 889.925 892.435 894.737 897.138 899.752 898.761 896.311 894.889 893.912 893.545 893.385 894.692 893.866 893.398 893.187 893.573 892.87 892.727 893.206 893.467 893.753 893.278 891.323 890.998 893.312 896.252 896.787 898.596 901.334 904.928 906.212 903.6 901.288 897.179 891.968 890.021 888.977 887.755 887.422 889.458 894.244 898.557 900.44 902.82 905.555 907.152 906.208 904.881 904.093 903.766 903.905 904.152 905.083 906.201 906.632 904.98 903.342 903.28 903.547 904.317 904.002 904.517 905.885 907.612 909.972 912.862 915.215 917.235 918.043 918.318 919.378 919.482 919.575 920.527 922.08 922.528 922.141 921.988 922.447 922.853 923.782 924.214 924.603 924.956 925.755 926.683 928.074 929.307 930.708 931.805 932.778 934.389 936.213 938.575 940.568 942.859 945.28 947.497 949.764 951.203 953.12 955.566 957.197 959.722 961.942 964.788 967.238 970.649 974.688 977.221 981.005 983.885 987.53 990.508 993.113 995.771 999.14 1000.301 999.789 999.506 999.291 999.429 999.762 1000.554 1001.279 1001.701 1002.519 1004.219 1006.448 1009.849 1013.25 1018.202 1022.196 1025.714 1027.962 1031.859 1035.577 1036.485 1036.485 1035.374 1034.464 1034.444 1034.735 1035.298 1035.893 1036.427 1036.91 1037.225 1037.146 1036.32 1034.637 1032.426 1031.089 1030.277 1031.168 1032.504 1033.697 1034.806 1036.2 1037.528 1038.864 1040.31 1041.813 1043.335 1045.366 1047.202 1048.977 1050.587 1050.151 1048.04 1045.997 1044.532 1043.835 1042.434 1040.336 1038.659 1036.357 1033.916 1030.648 1026.787 1023.289 1019.902 1017.24 1014.984 1013.63 1013.262 1013.587 1014.685 1016.363 1017.868 1019.121 1020.143 1021.307 1022.73 1023.927 1025.177 1026.543 1027.79 1028.966 1030.205 1031.794 1033.297 1034.632 1035.337 1036.327 1037.533 1038.866 1040.557 1042.036 1043.306 1042.633 1039.478 1035.949 1033.162 1031.225 1028.834 1025.741 1023.335 1021.541 1020.098 1018.896 1018.623 1019.346 1020.727 1022.433 1024.11 1026.033 1028.213 1030.367 1031.84 1033.433 1034.921 1036.396 1037.609 1038.543 1040.158 1040.951 1041.146 1039.274 1039.145 1039.72 1041.042 1042.28 1043.302 1044.674 1046.318 1047.822 1049.511 1051.336 1053.185 1055.218 1057.699 1059.656 1060.546 1060.477 1060.096 1060.737 1061.035 1060.918 1061.303 1061.381 1061.581 1061.776 1062.055 1061.032 1058.011 1055.197 1052.065 1049.225 1046.859 1044.757 1042.573 1039.928 1037.164 1035.411 1033.853 1032.859 1032.235 1031.715 1031.085 1029.756 1027.981 1024.768 1021.766 
742.049 742.439 742.978 744.014 745.034 745.518 745.762 745.889 746.271 747.275 747.705 748.102 748.965 749.137 749.133 749.33 749.133 748.553 748.895 749.575 750.501 750.509 750.729 750.865 750.82 750.715 750.905 750.954 750.748 751.255 752.57 753.304 753.26 753.541 754.171 754.36 754.664 754.654 753.393 752.288 751.089 750.352 750.28 750.311 750.912 752.461 755.777 758.329 761.533 764.326 767.079 769.941 772.519 774.301 775.47 776.266 777.043 777.947 778.911 779.655 780.201 780.684 781.57 782.559 783.183 784.071 785.01 786.332 786.448 787.111 788.387 789.15 789.743 790.091 790.1 789.473 788.616 788.047 786.393 785.106 783.663 782.635 780.577 778.097 776.247 774.216 772.777 771.682 770.693 769.683 768.575 767.38 766.345 765.004 764.049 764.25 763.738 763.53 763.94 764.851 765.738 765.866 765.334 764.392 763.416 762.894 761.565 759.511 757.013 754.402 751.781 749.234 746.424 742.456 737.897 734.28 730.657 727.926 725.309 722.966 721.229 719.76 717.08 716.06 717.34 718.613 719.458 718.212 716.646 715.822 716.306 717.202 717.524 717.401 716.276 715.867 716.682 717.073 715.821 714.89 715.938 717.712 719.461 722.721 724.408 725.58 726.267 726.571 727.125 727.38 727.516 728.825 728.788 728.931 729.709 730.141 730.516 731.383 732.41 732.543 733.847 734.206 735.016 735.868 735.804 735.402 736.46 735.884 736.599 737.71 739.685 741.515 742.471 743.312 744.266 744.314 745.998 746.613 748.118 749.431 750.672 752.551 753.9 754.807 756.617 757.496 758.594 760.182 761.382 762.812 764.119 765.641 767.242 768.894 770.59 772.487 774.349 776.578 778.797 780.581 782.617 784.559 786.489 788.364 790.357 792.153 794.457 796.575 798.71 801.237 805.933 808.995 812.995 813.954 815.911 818.124 820.769 822.665 824.759 826.949 829.245 831.462 834.133 836.64 839.096 841.231 843.631 845.085 847.253 849.351 851.364 853.335 855.38 858.377 861.147 864.024 866.032 868.202 870.318 872.614 873.742 875.403 877.547 880.562 882.525 884.529 887.05 889.539 891.758 893.133 895.272 894.592 891.787 891.135 890.062 889.257 889.231 891.388 890.506 889.524 889.829 890.146 888.807 888.145 888.231 889.068 889.727 888.059 885.657 887.148 889 890.411 892.869 895.294 898.617 900.858 900.917 899.687 896.736 891.69 888.616 886.416 885.228 884.257 883.389 884.611 889.354 893.244 896.38 898.146 900.197 901.877 901.201 901.042 900.189 899.824 899.485 899.801 900.779 901.916 902.571 900.082 899.15 898.316 898.288 898.787 899.647 900.573 902.307 904.838 907.779 910.681 912.761 913.369 913.957 914.025 915.128 915.573 916.266 917.173 917.495 917.32 917.804 918.284 918.715 918.787 919.632 920.205 920.557 921.243 922.419 923.765 924.742 925.303 926.564 927.684 928.807 930.473 931.884 933.904 936.271 939.031 940.938 942.845 945.917 947.117 949.2 951.914 954.073 956.854 959.237 961.617 964.193 967.482 970.86 974.234 977.771 981.312 985.41 987.38 990.329 993.544 996.087 996.325 996.546 996.381 996.231 996.482 996.758 997.115 997.561 998.035 998.696 1000.104 1002.612 1006.584 1009.691 1013.326 1018.358 1021.535 1024.219 1026.9 1029.202 1031.511 1034.738 1036.348 1036.7 1035.884 1036.137 1036.568 1037.104 1037.388 1037.554 1037.71 1037.4 1036.161 1034.694 1033.095 1031.979 1031.591 1031.934 1032.906 1033.985 1034.988 1036.277 1037.478 1038.739 1040.006 1041.651 1043.299 1044.872 1046.024 1047.885 1050.076 1048.619 1045.987 1043.553 1042.071 1041.369 1039.816 1037.917 1037.136 1036.313 1034.546 1030.956 1026.574 1022.491 1019.547 1016.212 1013.537 1012.022 1011.331 1011.951 1013.639 1015.56 1017.125 1018.325 1019.365 1020.312 1021.547 1022.721 1024.01 1025.301 1026.387 1027.548 1028.884 1030.138 1031.281 1032.63 1033.885 1035.231 1036.68 1038.175 1039.477 1041.192 1043.33 1043.106 1039.225 1036.115 1033.41 1031.218 1027.995 1025.206 1023.122 1021.814 1020.574 1020.235 1020.654 1021.142 1022.56 1023.531 1025.23 1027.306 1029.207 1031.61 1033.144 1034.637 1035.962 1037.179 1038.42 1039.676 1040.762 1041.569 1042.181 1042.262 1041.611 1041.217 1041.867 1042.866 1043.871 1045.389 1046.83 1048.237 1049.831 1051.459 1053.14 1055.194 1057.097 1059.053 1061.204 1062.557 1063.063 1062.658 1062.651 1062.906 1063.272 1062.772 1062.574 1061.998 1062.074 1060.391 1056.727 1053.846 1050.882 1048.276 1045.951 1043.886 1041.669 1039.086 1036.242 1033.769 1032.009 1030.924 1030.276 1030.309 1030.241 1030.636 1027.465 1023.822 1020.919 
745.117 745.718 746.485 746.758 747.283 747.916 748.489 748.913 749.227 749.943 750.581 750.722 751.317 751.653 752.14 752.55 752.08 751.422 751.625 752.32 752.746 752.903 752.922 752.957 753.09 753.213 753.334 753.205 753.528 754.164 755.308 755.978 756.015 756.407 756.882 757.272 757.434 756.976 756.004 755.062 753.743 752.874 752.967 753.116 752.633 754.156 757.398 759.995 762.563 765.01 767.841 770.682 773.475 775.721 777.221 778.081 778.876 779.91 781.002 781.839 782.144 782.409 783.097 784.224 785.044 786.169 787.239 787.025 787.561 788.007 788.552 788.996 789.284 789.434 788.816 787.44 786.27 785.091 783.962 782.733 781.509 779.789 777.588 775.751 773.44 771.821 770.262 768.895 767.844 766.898 765.871 764.9 763.944 763.261 762.399 762.582 763.87 763.5 763.678 764.514 765.529 766.032 766.381 765.204 764.116 763.769 763.104 760.968 758.462 755.971 753.434 750.905 747.459 744.252 739.584 735.268 732.439 729.189 725.616 722.766 720.51 716.941 713.86 713.525 713.313 714.675 716.978 716.013 713.987 712.67 713.843 714.843 714.885 714.777 714.231 711.999 713.031 712.725 712.234 711.885 713.066 714.594 717.124 720.018 722.28 723.37 723.946 723.837 723.713 723.721 724.645 725.217 725.636 726.981 728.002 728.201 728.346 729.046 729.77 730.583 731.644 731.716 732.564 732.928 732.547 732.517 732.464 732.66 732.248 733.249 735.052 737.895 739.43 739.771 741.48 741.68 741.987 743.859 745.071 746.597 748.366 750.139 751.334 752.293 752.755 755.014 756.144 757.223 758.4 760.149 762.124 763.612 764.622 766.289 767.996 770.056 772.257 773.855 776.344 778.217 780.204 782.133 784.203 786.108 787.969 790.019 791.836 793.923 795.884 798.521 803.917 806.904 809.018 811.22 813.405 815.528 817.777 819.963 822.464 824.645 826.846 829.195 831.385 834.068 836.14 838.34 840.667 842.581 844.716 846.83 848.897 850.802 853.096 855.813 859.122 861.892 863.405 865.3 867.004 869.212 870.962 872.871 874.982 877.665 879.704 881.964 884.167 885.861 888.336 889.557 890.751 889.468 887.589 886.526 885.782 884.718 884.684 884.511 884.99 885.491 885.761 885.412 885.145 883.799 883.881 884.933 885.168 881.872 881.035 882.717 884.894 886.857 890.349 892.889 895.079 896.684 895.623 894.815 893.102 889.247 886.266 883.448 881.65 880.371 879.447 879.81 883.056 884.614 888.936 892.044 895.943 897.418 897.232 896.637 895.75 895.066 895.09 895.562 895.249 895.989 894.752 893.207 893.876 892.726 893.683 894.413 895.56 896.574 899.192 902.593 906.054 907.771 909.575 910.231 911.034 911.64 911.832 912.487 913.411 914.09 913.764 914.016 914.348 914.791 915.162 914.892 914.943 915.946 916.646 917.843 919.03 920.357 920.924 921.678 922.666 924.152 925.809 927.17 928.63 929.784 931.764 933.604 936.277 938.429 941.408 943.773 946.286 948.834 951.108 953.796 956.047 958.846 962.028 965.527 969.167 972.35 975.814 978.86 981.684 982.54 986.225 990.473 992.604 993.405 993.872 993.637 993.141 993.411 993.41 993.728 994.166 994.874 995.159 996.091 999.805 1002.602 1006.935 1010.626 1014.059 1017.42 1020.784 1022.896 1025.204 1027.865 1030.01 1032.041 1036.025 1038.27 1037.917 1038.316 1038.717 1038.559 1038.837 1038.412 1037.821 1036.554 1035.131 1033.657 1032.715 1032.429 1032.674 1033.403 1034.348 1035.301 1036.293 1037.535 1038.917 1040.134 1041.672 1043.24 1044.707 1045.678 1047.668 1048.447 1046.095 1043.994 1041.686 1040.078 1038.738 1036.976 1035.148 1033.471 1032.749 1031.363 1028.895 1025.019 1021.673 1018.814 1015.463 1012.995 1011.244 1010.675 1011.227 1012.929 1015.039 1016.422 1017.443 1018.318 1019.322 1020.438 1021.38 1022.631 1023.847 1025.015 1026.094 1027.163 1028.667 1029.956 1031.27 1032.658 1033.988 1035.718 1036.998 1038.59 1040.232 1042.483 1042.034 1039.219 1036.461 1033.327 1030.586 1027.408 1024.933 1023.317 1022.094 1021.438 1021.635 1022.371 1023.215 1024.244 1025.421 1026.723 1028.593 1030.366 1032.527 1033.852 1035.564 1037.113 1038.226 1039.428 1040.316 1041.427 1042.308 1042.746 1042.986 1042.629 1042.783 1043.048 1043.619 1044.478 1046.037 1047.363 1048.716 1049.944 1051.494 1053.2 1055.311 1056.987 1058.801 1060.48 1062.042 1063.594 1064.387 1064.735 1064.425 1064.102 1061.322 1059.929 1059.642 1060.237 1059.342 1056.178 1052.146 1049.231 1046.937 1044.975 1043.045 1040.551 1038.48 1035.699 1032.97 1030.856 1029.148 1027.686 1027.145 1027.824 1028.667 1027.219 1023.872 1021.239 
748.339 748.968 749.688 750.247 750.514 750.837 751.171 751.194 751.891 752.629 753.335 753.516 753.81 754.049 754.366 754.75 754.831 754.55 754.516 754.47 754.527 754.892 755.117 755.306 755.764 755.821 755.747 755.521 756.007 756.253 757.325 758.644 759.109 759.603 759.976 760.334 760.203 759.434 758.718 757.853 756.527 755.708 755.29 755.498 755.904 756.689 758.594 760.855 763.342 765.655 768.272 770.913 773.516 775.759 777.324 778.632 779.831 781.108 782.626 783.721 783.875 783.91 784.456 785.49 786.668 787.682 787.484 788.647 788.878 788.933 789.022 789.061 788.857 788.248 787.22 785.373 783.897 782.568 780.983 779.721 778.816 777.086 775.051 772.94 770.954 769.182 767.485 766.161 765.151 764.212 763.37 762.018 761.275 760.81 760.425 760.926 761.576 762.288 762.63 763.228 763.867 764.427 764.883 764.123 763.62 763.386 763.096 761.704 759.489 757.396 755.12 752.598 749.199 746.746 742.649 739.631 735.5 731.243 728.098 724.295 722.794 719.151 715.938 712.519 711.509 710.896 712.856 711.991 710.41 710.491 710.583 713.028 712.571 712.028 711.172 708.766 709.482 709.034 708.271 708.271 710.182 712.753 715.843 718.879 720.263 721.231 722.222 721.382 721.498 721.289 721.794 722.525 722.971 723.87 724.168 725.531 725.953 726.439 727.388 728.486 729.44 730.36 731.436 731.009 730.681 730.333 730.093 730.091 729.517 730.312 732.315 733.485 734.825 735.674 736.97 738.429 739.078 740.368 742.343 743.898 744.874 746.546 748.438 749.064 749.994 751.684 753.08 754.671 756.867 757.597 759.233 760.473 761.582 763.35 765.453 767.766 769.698 771.64 773.819 775.849 777.773 779.65 781.353 783.463 785.639 787.674 790.163 791.956 793.725 795.521 798.785 802.874 806.174 808.559 811.255 813.27 815.146 817.544 820.24 822.52 824.863 826.997 829.242 831.478 833.908 836.198 838.278 840.474 842.417 844.747 846.707 848.772 850.862 854.007 857.851 859.543 860.77 862.485 864.472 866.311 868.278 870.294 872.47 874.925 876.956 879.109 881.31 882.78 885.121 885.695 883.737 882.12 881.899 881.893 881.102 880.952 880.53 880.154 880.979 882.011 882.04 881.316 880.736 880.206 879.963 880.275 879.407 877.332 876.351 875.925 878.609 884.491 887.685 890.661 892.422 892.686 891.476 890.431 889.803 887.254 884.84 880.952 878.347 877.011 876.274 875.652 876.993 877.146 881.553 884.146 889.889 891.658 892.762 890.645 890.352 889.274 889.738 891.44 891.33 889.289 887.781 886.955 887.697 888.589 889.823 890.491 891.404 892.922 895.561 899.184 902.124 903.824 905.18 906.608 908.179 908.616 908.873 909.492 910.289 910.629 910.609 910.232 910.375 910.996 911.049 910.96 911.099 911.485 913.114 914.463 915.793 916.362 917.437 918.25 919.092 920.353 922.033 923.604 925.385 926.209 928.09 930.738 932.938 935.241 937.876 940.841 943.611 946.189 948.201 950.288 952.488 955.482 960.227 964.282 967.616 970.546 973.566 976.176 974.402 977.214 980.666 981.438 984.153 990.152 991.386 990.939 990.031 989.727 989.728 990.389 990.485 990.61 990.981 992.23 995.768 1000.36 1004.507 1008.917 1012.45 1014.546 1016.397 1018.571 1020.88 1023.12 1026.772 1029.733 1032.056 1034.877 1037.267 1039.424 1039.96 1040.296 1040.553 1039.831 1038.743 1037.24 1035.526 1034.199 1033.27 1032.807 1033.066 1033.879 1034.807 1035.504 1036.475 1037.807 1039.072 1040.267 1041.692 1043.199 1044.374 1045.464 1046.849 1047.661 1045.302 1043.066 1040.219 1038.56 1036.737 1034.833 1032.502 1030.586 1029.428 1028.177 1026.199 1023.475 1020.46 1018.197 1015.613 1013.405 1011.611 1010.564 1011.365 1012.829 1014.833 1016.184 1016.624 1017.286 1018.078 1019.197 1020.334 1021.149 1022.273 1023.512 1024.772 1025.892 1027.234 1028.728 1030.242 1031.581 1033.034 1034.638 1035.95 1037.504 1038.851 1040.052 1039.921 1037.717 1035.111 1032.533 1030.145 1027.705 1025.409 1023.88 1022.764 1022.543 1023.031 1023.996 1024.883 1025.85 1026.991 1028.395 1029.819 1031.557 1033.493 1034.992 1036.594 1037.911 1039.233 1040.395 1041.681 1042.406 1043.268 1043.958 1044.306 1044.5 1044.498 1044.536 1045.366 1045.35 1046.128 1047.623 1049.152 1050.53 1051.568 1052.959 1054.42 1056.476 1058.517 1060.264 1061.897 1063.183 1064.744 1066.074 1066.079 1063.183 1059.069 1056.374 1055.86 1059.346 1059.166 1055.532 1051.977 1049.04 1046.167 1044.011 1042.257 1040.549 1038.708 1035.724 1032.701 1030.038 1028.135 1026.271 1025.319 1026.029 1027.275 1027.287 1024.646 1021.928 
751.558 752.197 753.14 753.745 753.743 753.97 753.991 754.298 754.742 755.418 755.905 756.172 756.262 756.421 756.547 756.894 757.114 757.51 757.037 756.181 756.252 756.364 756.824 757.496 758.415 758.675 758.119 758.107 758.617 759.381 760.368 760.785 761.554 762.09 762.802 763.091 763.055 762.554 762.147 760.859 759.464 758.75 758.13 757.711 758.252 759.105 760.29 762.214 764.397 766.487 768.667 770.963 773.235 775.274 777.043 778.614 779.958 781.209 782.605 783.866 784.415 784.762 785.358 786.085 787.211 787.317 789.273 789.827 789.844 789.862 789.545 789.11 788.18 786.78 785.461 783.606 781.865 780.194 778.811 777.253 776.233 774.586 772.855 770.507 768.506 766.652 765.078 763.89 762.75 761.426 760.883 759.714 758.758 758.015 757.768 758.724 759.37 760.731 761.838 761.901 762.601 762.645 762.632 763.011 763.151 762.418 762.02 760.897 759.493 757.94 756.093 753.72 750.702 748.196 744.63 741.135 737.381 733.759 730.397 727.377 724.302 721.239 718.018 713.795 710.197 708.188 708.691 709.089 707.041 707.394 709.171 710.664 710.496 709.176 707.678 705.64 705.179 704.844 704.494 705.987 708.263 711.172 714.223 717.05 718.323 718.745 718.846 718.517 718.691 719.002 719.7 719.637 720.026 720.63 720.502 721.306 723.629 724.094 725.328 726.736 727.298 728.366 728.763 728.512 728.335 728.137 727.884 727.591 727.701 728.598 729.863 730.962 731.627 732.89 734.471 734.961 736.269 737.933 739.164 740.473 741.561 743.029 744.708 746.507 747.387 748.818 749.935 751.921 754.06 755.251 757.429 758.336 758.851 759.657 762.683 765.051 766.955 769.323 771.079 773.061 775.348 777.192 778.966 781.016 783.167 785.351 787.78 790.288 792.429 794.178 796.658 799.276 802.039 805.035 807.852 810.506 812.807 815.324 817.657 820.342 822.839 825.151 827.269 829.416 831.728 834.239 836.212 838.362 840.205 842.367 844.497 846.571 848.076 850.302 853.465 856.205 857.782 859.627 862.025 863.843 865.857 868.044 870.387 872.208 874.191 876.37 878.819 880.311 881.416 881.182 879.726 878.374 877.763 877.296 877.351 877.256 876.617 876.678 877.055 877.235 878.525 878.176 877.418 876.732 876.124 876.399 876.098 873.159 871.927 871.688 872.417 877.429 884.396 886.423 887.501 887.078 886.332 885.02 884.585 883.03 880.114 877.74 875.279 873.538 872.554 872.311 872.037 872.609 873.82 876.461 880 885.014 884.98 885.975 884.582 881.987 882.726 888.186 888.115 884.32 883.516 883.239 883.901 884.533 884.381 885.306 886.892 888.885 891.554 894.462 897.497 900.18 901.911 902.711 903.861 904.943 906.158 906.71 906.96 907.532 907.635 907.249 907.091 906.452 907.359 907.523 908 908.28 909.58 910.923 912.078 912.913 914.192 914.266 915.027 915.572 917.754 918.498 920.422 922.503 925.091 927.497 929.741 932.154 935.521 938.883 941.594 943.532 944.261 943.954 946.997 952.113 957.935 962.295 965.001 968.939 971.614 971.817 968.84 970.683 973.287 972.44 977.016 983.568 989.067 988.156 986.902 985.39 985.404 986.301 986.13 986.447 986.662 987.792 992.027 998.679 1003.955 1006.536 1009.444 1010.911 1012.269 1014.811 1017.264 1020.137 1023.494 1026.777 1029.692 1031.878 1034.375 1036.698 1039.5 1042.072 1041.815 1041.373 1040.315 1038.873 1036.468 1034.676 1033.558 1032.821 1033.032 1034.206 1035.164 1036.026 1036.977 1038.211 1039.532 1040.816 1042.017 1043.404 1044.354 1045.706 1046.322 1045.815 1043.529 1041.618 1039.235 1037.131 1035.199 1033.081 1030.707 1028.74 1027.376 1026.463 1025.222 1022.867 1020.72 1018.54 1016.273 1014.18 1012.791 1012.021 1012.318 1013.487 1014.943 1016.093 1016 1016.045 1016.757 1017.742 1018.966 1020.051 1020.953 1022.101 1023.261 1024.703 1026.125 1027.516 1028.894 1030.351 1032.011 1033.825 1035.349 1036.691 1037.821 1038.708 1038.837 1036.986 1034.819 1032.271 1029.838 1027.714 1025.799 1024.166 1023.434 1023.651 1024.363 1025.346 1026.463 1027.344 1028.715 1029.974 1031.536 1032.942 1034.676 1036.232 1037.776 1039.116 1040.338 1041.547 1042.848 1043.73 1044.561 1045.142 1045.848 1046.207 1046.807 1046.746 1046.61 1045.657 1045.52 1046.895 1049.263 1050.419 1051.694 1053.118 1054.278 1055.914 1057.961 1059.688 1061.37 1063.186 1064.725 1066.241 1066.583 1063.362 1059.16 1056.598 1056.176 1058.213 1058.699 1055.533 1052.404 1048.71 1046.021 1044.12 1041.573 1039.344 1037.438 1035.294 1032.544 1030.143 1028.194 1026.453 1025.487 1026.133 1027.522 1027.574 1025.694 1023.372 
754.915 755.689 756.229 756.599 756.993 757.182 757.405 757.751 758.227 758.642 758.781 758.967 758.809 758.976 759.265 759.433 759.78 760.427 759.813 759.173 759.11 759.434 759.587 760.054 761.125 761.613 761.479 761.016 760.917 761.922 762.895 763.683 764.07 764.628 765.386 765.502 765.416 765.338 765.173 764.372 763.226 762.094 761.069 760.243 760.473 761.521 762.768 764.335 765.89 767.753 769.61 771.376 773.24 775.173 776.947 778.608 779.957 781.025 782.016 782.959 783.645 784.369 785.206 785.962 786.552 787.825 789.053 789.591 789.928 789.853 789.285 788.555 787.248 785.364 783.84 781.737 780.17 778.419 776.745 775.128 773.606 772.278 770.701 768.615 766.475 764.652 762.925 761.1 759.985 759.125 758.048 757.36 756.311 755.489 755.602 756.256 756.898 758.161 759.167 759.686 760.114 760.126 760.22 760.729 760.595 760.062 759.742 758.403 757.186 756.07 754.294 752.838 750.521 748.077 745.592 741.849 738.46 734.332 731.71 728.217 724.202 720.763 717.739 713.915 709.865 706.296 705.195 705.627 704.889 704.525 706.53 707.483 707.442 706.464 704.808 703.112 702.105 701.898 702.458 703.918 706.483 710.387 713.133 715.305 716.414 716.383 716.275 716.079 716.112 716.338 716.85 717.386 717.475 716.808 717.919 718.159 719.921 721.455 723.098 724.843 725.943 725.835 725.69 725.793 726.095 725.472 726.291 725.816 725.749 726.886 727.763 729.412 730.43 730.911 732.109 732.846 734.198 735.918 737.015 738.117 739.67 740.862 741.473 743.605 744.738 745.771 747.947 749.11 750.74 752.254 754.005 756.467 757.237 757.294 759.459 762.466 764.304 766.52 768.608 770.604 772.323 774.272 776.385 778.501 780.56 783.168 785.576 788.058 790.999 792.726 795.208 797.83 800.318 802.789 805.639 808.11 810.61 812.888 815.469 818.062 820.816 823.146 825.368 827.593 829.5 831.709 833.917 836.337 837.981 840.202 842.041 844.051 845.83 848.165 850.888 853.328 855.315 857.71 859.414 861.337 863.454 865.438 867.644 869.479 871.458 872.939 875.693 878.223 878.979 877.551 875.683 874.653 874.223 874.109 874.058 873.686 872.988 872.425 872.61 873.232 873.11 873.473 873.487 873.165 872.609 872.804 872.573 870.479 868.41 867.92 868.859 875.22 879.503 876.68 877.175 880.069 879.098 878.41 876.647 874.88 872.703 871.965 870.888 869.7 868.93 868.603 868.809 869.216 870.067 871.924 874.623 876.559 877.507 877.9 876.486 874.789 874.88 879.847 880.087 879.973 879.512 879.443 879.855 880.901 880.798 881.633 883.394 885.527 888.393 891.25 893.956 895.817 897.633 899.294 900.543 901.668 902.666 903.568 904.076 904.254 904.369 904.216 903.971 903.909 903.464 903.892 904.583 904.938 906.095 906.773 907.759 909.115 909.61 909.341 910.247 911.425 913.123 915.076 917.389 919.811 921.957 924.483 926.556 929.415 931.985 936.123 938.138 939.769 940.55 939.121 941.221 946.854 952.289 953.47 959.676 959.204 963.829 965.637 963.301 965.489 965.494 967.311 969.918 974.312 980.747 983.465 982.579 982.422 981.425 980.432 980.046 980.735 981.183 984.29 988.031 993.934 997.667 1003.138 1005.269 1006.346 1008.515 1011.302 1014.01 1017.498 1020.122 1024.139 1026.889 1029.043 1032.323 1034.616 1037.739 1040.345 1043.019 1042.93 1041.538 1039.401 1037.338 1035.214 1033.276 1032.266 1032.651 1034.347 1035.583 1036.626 1037.684 1038.857 1040.091 1041.221 1042.539 1043.452 1044.621 1046.109 1046.545 1045.262 1042.962 1040.568 1038.472 1036.029 1033.956 1031.807 1029.678 1028.093 1026.896 1026.016 1025.681 1024.515 1022.895 1020.367 1017.987 1016.077 1014.403 1013.713 1014.216 1014.781 1014.958 1014.937 1014.61 1014.841 1015.482 1016.379 1017.606 1018.7 1019.716 1020.85 1022.027 1023.428 1024.979 1026.253 1027.77 1029.13 1030.814 1032.539 1034.079 1035.516 1036.987 1038.228 1039.45 1038.288 1034.95 1032.552 1029.847 1027.325 1025.097 1023.892 1023.695 1024.886 1025.556 1026.664 1027.66 1028.799 1030.116 1031.224 1032.906 1034.156 1035.884 1037.445 1039.049 1040.262 1041.679 1043.027 1044.333 1045.04 1045.992 1046.637 1047.232 1047.584 1047.78 1048.323 1047.833 1046.206 1045.983 1047.061 1048.504 1050.141 1051.793 1053.234 1054.746 1055.612 1057.329 1059.294 1061.488 1062.791 1064.549 1066.497 1067.858 1064.973 1062.045 1059.767 1059.542 1059.329 1058.635 1055.282 1052.618 1049.519 1046.62 1044.221 1042.369 1040.789 1038.808 1036.395 1033.107 1030.846 1029.024 1027.844 1027.179 1027.663 1028.494 1028.741 1027.153 1025.215 
758.456 759.187 759.155 759.445 759.966 760.713 761.517 762.005 762.124 762.154 762.222 762.166 762.009 761.497 761.466 761.848 762.318 762.785 762.641 762.138 761.557 762.088 762.482 762.627 763.655 764.407 764.44 764.382 764.415 765.484 765.729 766.3 766.616 767.323 768.068 767.965 767.824 767.935 767.748 767.295 766.518 765.402 764.149 763.056 762.894 763.679 765.079 766.464 767.85 769.398 770.981 772.498 773.857 775.467 777.242 778.784 780.008 780.94 781.694 782.44 782.999 783.686 784.497 785.568 785.883 787.282 788.051 788.58 788.82 788.23 787.407 786.097 784.772 783.087 781.272 779.813 778.212 776.519 774.715 773.055 771.606 770.771 768.971 766.977 764.841 762.845 760.661 758.625 757.615 756.501 755.531 754.676 753.743 753.203 753.167 753.753 754.247 755.255 756.08 756.738 757.162 757.286 757.461 757.59 757.434 756.945 756.233 755.239 754.579 753.332 751.68 750.414 748.395 746.593 744.215 740.986 737.905 734.849 731.489 727.505 723.912 720.201 716.812 713.284 709.217 704.42 701.12 701.62 701.649 701.605 703.965 704.359 703.987 702.842 701.899 699.846 699.609 698.561 700.2 702.294 705.13 708.82 711.206 712.701 713.343 714.367 713.908 713.593 713.723 714.001 714.528 715.187 715.115 713.879 714.591 715.913 717.8 719.201 720.615 721.852 722.557 723.395 723.484 723.626 723.803 723.174 723.465 723.788 723.736 724.918 725.645 726.703 727.491 728.808 729.942 730.827 732.008 733.511 735.622 736.004 737.248 738.101 738.461 739.62 740.947 742.568 743.921 745.842 747.606 749.26 751.122 753.614 755.479 756.429 757.303 758.899 760.714 763.393 765.944 767.888 769.711 771.698 773.997 776.045 778.335 780.862 783.664 786.043 788.555 790.957 793.365 796.019 798.622 801.25 803.631 806.036 808.371 810.647 813.113 815.579 818.072 820.403 822.955 825.305 827.48 829.666 831.781 834.073 836.125 837.934 839.854 841.614 843.783 845.943 848.465 851.086 853.094 855.323 857.182 859.093 860.9 863.072 865.025 867.186 868.885 870.314 872.987 875.141 875.794 873.36 871.928 871.256 870.739 870.827 870.834 870.392 869.416 868.86 868.917 869.289 870.018 870.102 870.526 868.854 867.73 867.32 868.071 867.906 864.317 864.006 864.939 868.301 873.26 871.624 870.869 872.207 871.736 870.937 869.786 868.938 868.874 868.4 867.762 866.225 865.316 864.933 865.13 865.558 866.757 868.514 870.337 872.037 872.554 871.784 871.273 870.738 870.529 871.023 873.159 874.548 874.178 875.415 875.773 876.603 876.941 877.778 879.787 881.647 885.102 888.35 889.845 891.12 894.33 895.918 897.711 898.27 898.694 899.731 900.123 900.304 900.769 901.077 901.273 900.923 900.733 900.531 900.454 901.532 902.058 902.939 904.022 904.27 904.304 905.481 906.596 908.192 909.843 912.139 914.549 916.525 919.127 921.596 923.777 925.358 926.978 929.263 931.418 931.654 933.143 933.896 937.288 940.025 942.602 946.336 950.717 952.187 954.419 957.642 958.733 960.446 961.784 963.424 965.845 968.367 971.739 977.525 977.876 976.779 976.747 976.34 975.825 975.929 977.506 980.284 984.053 988.219 992.957 996.185 999.969 1002.62 1005.786 1008.868 1011.758 1015.138 1018.602 1021.557 1024.471 1026.873 1029.429 1032.879 1035.511 1038.134 1041.422 1043.388 1043.201 1040.885 1038.828 1035.871 1033.211 1032.314 1032.783 1034.378 1036.309 1037.446 1038.555 1039.765 1040.804 1042.155 1043.55 1044.498 1045.504 1046.816 1047.039 1045.398 1042.958 1040.223 1037.67 1035.358 1033.249 1031.46 1029.785 1028.367 1027.227 1026.565 1027.365 1026.561 1024.639 1022.41 1020.602 1018.852 1016.824 1016.263 1016.593 1016.307 1014.96 1013.47 1012.544 1012.593 1013.669 1015.19 1016.5 1017.704 1018.863 1019.894 1020.965 1022.37 1023.848 1025.273 1026.676 1028.131 1029.634 1030.878 1033.085 1034.499 1036.046 1037.957 1039.7 1040.627 1037.574 1033.166 1030.464 1027.093 1024.842 1023.855 1023.925 1025.295 1026.573 1027.706 1028.861 1030.079 1031.328 1032.494 1033.771 1035.121 1036.88 1038.662 1039.956 1041.359 1042.86 1044.574 1046.155 1047.006 1047.556 1048.099 1048.57 1049.115 1049.156 1049.384 1048.528 1047.205 1046.272 1047.103 1048.344 1050.288 1051.564 1053.213 1054.771 1055.98 1057.151 1058.98 1061.062 1062.809 1064.594 1067.251 1068.232 1067.085 1064.938 1063.838 1062.612 1059.355 1057.033 1055.672 1052.128 1049.14 1046.246 1043.839 1042.49 1040.84 1039.867 1037.762 1034.571 1031.823 1030.32 1029.737 1029.564 1030.129 1030.701 1031.075 1029.109 1027.025 
761.337 761.914 762.302 762.491 763.393 764.042 764.867 765.615 765.848 765.814 765.639 765.355 765.006 764.615 764.298 764.163 764.215 764.775 765.152 764.867 764.852 764.886 765.459 766.004 765.992 766.463 766.841 767.325 767.64 768.055 768.141 768.888 769.568 769.915 770.413 770.343 770.241 770.204 770.221 769.961 769.456 768.626 767.219 765.905 765.603 766.156 767.274 768.522 769.886 771.208 772.541 773.923 775.118 776.36 777.666 778.962 780.061 780.975 781.516 782.182 782.587 783.018 783.678 784.538 785.183 785.982 786.688 786.991 787.123 786.058 785.011 783.596 782.182 780.686 779.037 777.564 776.297 774.427 772.903 771.044 769.849 768.757 767.677 765.826 763.44 760.614 759.016 756.832 755.638 754.297 753.002 752.134 751.582 750.868 750.682 751.053 751.564 752.187 753.029 753.475 753.666 753.908 754.418 754.114 754.114 753.82 752.838 751.955 751.236 750.427 748.819 747.536 745.44 743.636 741.097 738.432 735.8 733.206 729.768 726.253 723.033 719.588 715.519 712.244 708.73 704.268 700.396 697.772 697.635 697.961 700.071 700.978 700.865 699.514 698.614 697.12 696.348 695.804 697.301 700.596 703.883 707.817 710.478 711.766 711.969 712.437 711.708 711.026 710.503 712.359 712.678 712.74 712.147 711.668 712.121 713.473 715.555 717.066 718.207 719.175 719.948 721.251 722.044 721.74 721.31 721.22 720.43 720.721 721.864 722.651 723.256 725.211 725.677 726.028 727.45 729.728 730.946 732.477 733.365 733.699 734.62 736.382 736.549 736.971 737.815 738.615 740.856 742.054 744.595 746.516 748.453 750.473 752.43 754.093 755.035 755.698 756.682 759.228 763.055 765.584 767.04 769.489 771.798 774.007 776.457 778.831 781.538 784.071 786.743 789.097 791.741 794.182 796.688 799.221 801.713 804.132 806.525 808.687 810.863 813.106 815.595 818.092 820.652 823.122 825.208 827.456 829.5 831.708 833.897 835.95 837.866 839.485 841.385 844.069 845.632 848.724 850.935 852.942 854.862 856.585 858.419 860.553 862.702 864.724 866.441 867.877 869.247 871.884 872.306 869.511 868.653 867.849 867.661 867.346 867.466 867.185 865.866 865.367 865.015 865.605 865.602 866.205 865.482 864.418 864.052 862.827 861.954 862.492 860.008 860.008 860.131 862.731 866.388 866.115 863.243 865.081 864.986 862.473 862.535 862.897 863.59 863.223 863.699 862.172 861.398 861.086 861.394 861.967 862.551 863.473 865.499 867.864 868.783 868.132 867.663 867.296 866.858 867.236 868.522 869.958 870.454 871.087 871.898 872.375 872.921 873.712 874.698 875.996 878.473 882.018 884.894 887.586 890.07 891.798 893.657 894.39 894.974 895.889 896.368 897.123 897.552 897.782 897.755 897.902 897.847 897.475 897.63 897.685 897.725 898.211 899.124 900.072 901.312 902.419 903.509 905.351 907.356 909.775 912.129 914.418 916.855 919.214 920.843 921.841 921.209 922.053 924.075 924.978 926.949 928.891 931.67 934.814 938.285 941.145 945.102 947.963 950.584 953.4 954.584 956.248 958.105 959.422 962.143 964.427 966.811 972.936 972.715 971.289 970.211 970.382 971.626 972.326 974.357 977.38 982.165 986.733 990.801 993.603 997.128 1000.444 1003.411 1006.469 1009.402 1012.103 1015.578 1019.314 1022.7 1025.251 1027.586 1030.62 1033.061 1036.584 1039.284 1042.34 1043.79 1041.818 1039.081 1035.946 1034.053 1033.492 1033.995 1035.4 1037.025 1038.88 1039.753 1040.998 1042.141 1043.357 1044.485 1045.624 1046.699 1047.894 1047.777 1045.817 1043.552 1040.849 1038.413 1036.581 1034.51 1032.494 1031.162 1029.773 1029.17 1029.435 1029.377 1028.005 1026.133 1024.276 1022.335 1020.553 1018.372 1017.306 1017.278 1016.992 1014.606 1012.318 1010.777 1010.542 1012.042 1013.912 1015.578 1017.011 1018.225 1019.163 1020.137 1021.491 1022.712 1024.258 1025.638 1027.193 1028.851 1030.312 1032.05 1033.711 1035.581 1037.264 1039.272 1040.315 1037.653 1033.645 1030.478 1027.818 1025.502 1024.748 1024.994 1026.156 1027.577 1028.586 1029.812 1031.047 1032.296 1033.808 1034.954 1036.413 1038.007 1039.696 1041.07 1042.581 1044.043 1046.292 1047.657 1048.734 1049.478 1049.762 1050.123 1050.07 1050.509 1050.778 1049.491 1046.315 1045.092 1046.565 1047.909 1050.141 1051.771 1053.108 1054.686 1056.272 1057.489 1059.029 1060.863 1062.863 1064.557 1066.466 1068.802 1069.053 1067.327 1065.78 1062.42 1058.943 1055.529 1053.058 1050.031 1047.251 1044.541 1042.218 1040.106 1037.868 1037.418 1038.176 1035.689 1032.768 1031.752 1031.785 1032.187 1032.993 1033.073 1032.276 1030.852 1028.714 
763.924 764.685 765.305 765.989 766.797 767.329 768.347 769.07 769.259 768.89 768.67 768.203 767.955 767.882 767.45 766.74 766.522 766.746 766.989 767.14 767.61 767.974 768.521 768.911 769.091 769.109 769.624 769.569 770.319 770.575 771.034 770.979 771.466 772.105 772.317 772.364 772.61 772.563 772.487 772.466 772.316 771.571 770.327 768.787 767.991 768.8 769.554 770.785 772.032 773.212 774.287 775.436 776.518 777.525 778.501 779.506 780.359 781.086 781.652 782.134 782.344 782.448 783.054 783.533 783.979 784.294 784.177 784.511 784.032 783.487 782.417 781.048 779.516 778.228 776.516 774.613 773.165 771.823 770.083 768.816 767.673 766.907 765.888 764.288 762.489 759.696 757.353 755.516 753.383 751.884 750.777 749.86 748.985 748.4 748.179 748.45 748.57 749.247 750.063 750.483 750.481 750.58 750.784 750.757 750.503 750.108 749.609 748.823 748.314 746.984 745.857 744.586 742.703 740.998 738.358 736.138 733.364 731.111 727.963 724.704 721.002 717.843 713.872 710.635 706.84 703.611 699.972 695.919 693.545 694.057 696.019 696.951 696.775 695.702 694.778 693.948 692.838 692.905 695.487 698.866 702.352 707.066 709.474 711.222 711.91 710.646 709.905 708.294 707.72 709.351 710.779 711.243 709.639 709.341 709.817 711.402 713.356 714.813 716.046 717.087 717.563 718.103 718.514 718.681 718.458 718.163 717.595 716.806 718.832 719.69 721.325 722.26 723.367 724.468 725.074 727.047 729.174 730.729 731.982 732.276 733.629 734.01 734.493 734.883 735.778 736.785 737.905 739.056 740.869 743.209 745.549 747.572 749.337 751.031 752.57 753.4 754.661 756.31 759.589 762.51 765.204 767.304 769.8 772.041 774.495 776.972 779.567 782.194 784.913 787.233 789.812 792.336 794.76 797.21 799.472 802.018 804.665 806.76 808.945 811.315 813.813 816.077 818.481 820.917 823.132 825.137 827.207 829.565 831.851 833.818 835.523 837.552 839.076 841.284 843.308 845.782 848.031 850.439 852.297 853.997 855.825 857.313 859.511 862.302 863.909 865.344 866.569 867.26 867.069 865.946 865.087 864.387 864.072 863.485 863.118 862.911 862.339 861.815 861.331 861.101 861.192 862.783 862.221 860.818 859.355 858.147 857.581 856.716 855.819 855.832 856.044 858.201 860.606 858.918 858.731 858.565 859.066 857.506 856.648 856.238 856.992 857.489 857.268 857.372 857.386 857.18 857.524 857.628 858.543 859.498 860.571 861.15 862.419 864.196 864.37 863.691 863.515 864.151 865.748 866.604 867.358 867.824 868.511 868.927 869.721 870.602 871.49 873.089 875.786 879.021 884.023 887.013 887.525 889.048 890.405 890.934 891.506 892.228 892.061 892.815 892.879 893.811 894.361 894.583 894.599 894.162 894.196 894.464 894.477 894.736 895.179 896.808 897.909 899.426 900.647 902.464 904.198 906.519 909.343 911.706 913.793 915.804 917.595 917.748 917.688 918.036 919.283 920.997 923.311 924.825 927.461 930.69 935.065 938.363 941.653 944.961 947.884 950.207 951.356 952.651 954.204 955.983 957.386 960.225 962.658 967.768 967.473 965.442 965.294 965.714 967.267 969.058 971.962 975.66 980.708 984.781 989.933 992.747 995.217 998.521 1001.516 1004.518 1007.379 1010.744 1013.745 1017.333 1020.788 1023.965 1026.321 1028.585 1031.539 1034.369 1037.606 1040.275 1043.223 1043.129 1040.206 1037.437 1035.553 1035.346 1035.658 1036.958 1038.37 1039.9 1041.036 1042.184 1043.245 1044.561 1045.882 1046.727 1047.942 1049.452 1048.932 1046.696 1044.513 1041.797 1039.674 1038.163 1036.444 1034.724 1033.792 1033.063 1032.986 1032.551 1031.242 1029.363 1027.443 1025.494 1023.61 1021.238 1019.14 1018.34 1017.984 1017.134 1014.566 1012.03 1010.368 1010.09 1011.635 1013.41 1014.999 1016.521 1017.799 1018.603 1019.52 1020.657 1021.876 1023.047 1024.736 1026.318 1028.012 1029.594 1031.359 1033.037 1035.018 1036.769 1038.227 1039.085 1036.92 1034.065 1030.962 1028.392 1026.546 1026.055 1026.501 1027.657 1028.807 1029.767 1030.97 1032.292 1033.27 1034.664 1035.969 1037.209 1038.748 1040.313 1041.648 1043.242 1044.871 1046.837 1048.842 1050.052 1051.47 1051.241 1051.876 1051.667 1051.902 1051.601 1049.418 1045.362 1044.084 1045.845 1047.726 1049.819 1051.55 1053.135 1054.67 1056.457 1057.588 1059.369 1060.889 1062.682 1064.617 1066.185 1067.79 1068.86 1068.923 1066.357 1062.749 1059.713 1056.485 1052.364 1049.308 1046.544 1043.852 1041.39 1038.714 1036.905 1035.999 1037.374 1036.435 1034.068 1033.184 1034.049 1034.717 1034.652 1034.015 1032.831 1031.183 1028.707 
767.134 767.417 768.539 769.43 770.059 771.219 771.565 771.987 771.924 771.618 771.207 771.434 771.243 770.982 770.362 770.213 770.255 770.105 769.725 769.339 769.519 770.128 770.911 771.478 771.8 772.204 772.557 772.499 772.821 772.879 773.219 773.167 773.709 774.115 774.411 774.482 774.874 774.839 774.646 774.731 774.623 773.964 772.977 771.754 771.064 771.538 772.375 773.422 774.436 775.437 776.367 777.276 778.128 778.955 779.781 780.604 781.214 781.765 782.144 782.236 782.136 781.959 782.139 781.764 782.117 782.052 781.639 781.537 780.532 780.269 779.637 778.326 777.145 775.495 773.777 771.984 770.359 768.79 767.71 766.403 765.054 764.048 763.672 762.958 760.802 758.588 755.672 753.595 751.178 749.654 748.159 746.972 746.318 745.826 745.432 745.253 745.399 746.287 747.21 747.458 747.436 747.626 747.635 747.856 747.16 746.84 746.527 746.181 745.05 743.678 742.631 741.236 739.386 738.151 735.611 733.426 730.851 728.681 725.968 722.964 718.919 715.987 712.056 708.76 705.864 702.302 698.631 694.071 691.703 691.471 691.865 693.294 693.644 692.262 691.971 690.5 689.53 691.375 694.403 697.519 701.361 705.84 708.075 709.332 709.466 708.458 707.433 705.571 705.169 706.679 707.01 708.032 706.971 706.977 708.035 709.547 712.279 712.574 713.829 714.711 715.513 715.815 715.919 716.023 715.832 715.411 714.615 714.402 715.467 716.926 718.731 719.492 720.391 721.308 723.772 725.16 726.6 728.893 729.858 731.584 732.091 733.003 732.411 732.695 733.437 734.775 735.339 736.99 739.029 741.454 743.528 745.373 746.929 748.661 750.141 751.078 751.761 753.199 756.703 760.157 763.405 765.603 767.721 770.514 772.825 775.422 778.016 780.56 782.999 785.512 787.799 790.43 792.824 795.235 797.677 800.033 802.407 804.6 807.071 809.506 811.944 814.289 816.695 818.996 821.09 823.237 825.451 827.737 829.717 831.489 833.471 835.278 836.924 838.651 841.082 844.02 846.118 848.223 850.053 851.693 853.443 855.017 856.84 858.717 860.954 862.81 864.262 864.71 863.535 862.526 861.937 861.306 860.745 860.118 859.608 859.225 858.993 858.403 857.817 857.031 856.332 856.703 856.853 855.846 854.393 853.359 852.668 851.997 852.051 851.971 852.154 853.174 853.559 852.274 852.672 852.587 852.663 852.89 851.361 851.683 851.718 851.996 852.019 852.595 853.172 853.286 853.221 853.326 854.054 855.797 856.998 857.767 859.037 860.141 860.553 859.931 859.813 861.058 863.208 863.134 863.682 864.1 864.857 865.258 865.94 867.301 868.522 870.536 872.987 877.82 881.199 882.824 883.26 884.986 886.802 887.329 888.244 888.325 888.395 888.425 888.428 889.574 890.485 890.331 890.82 891.089 891.193 891.018 890.845 891.598 892.737 893.737 895.032 896.466 897.951 899.61 901.391 903.591 906.122 908.294 910.411 912.087 912.467 912.677 913.589 914.647 916.166 918.102 919.765 921.886 924.216 927.109 930.722 935.48 939.737 942.327 944.861 946.695 947.921 948.716 950.436 952.593 953.882 956.554 958.84 959.89 958.997 959.536 959.576 961.311 963.599 966.443 970.53 974.038 977.26 983.058 987.052 990.38 992.755 995.51 998.777 1001.629 1005.942 1008.595 1011.399 1014.158 1016.407 1021.215 1023.992 1026.655 1028.992 1031.665 1035.07 1036.195 1038.257 1040.67 1041.847 1039.163 1037.365 1037.781 1038.213 1039.148 1040.234 1041.397 1042.364 1043.54 1044.786 1046.077 1047.598 1048.457 1049.66 1050.933 1050.015 1047.598 1044.8 1042.481 1041.112 1039.423 1037.881 1036.581 1035.881 1035.324 1035.038 1034.036 1032.407 1030.624 1028.642 1026.83 1024.975 1022.939 1020.851 1019.799 1019.395 1018.021 1015.221 1013.25 1011.906 1011.709 1012.66 1014.178 1015.796 1016.918 1017.71 1018.198 1018.768 1019.706 1020.756 1022.159 1023.896 1025.621 1027.491 1029.061 1031.008 1032.671 1034.408 1036.305 1037.605 1037.843 1036.038 1033.684 1031.265 1028.902 1027.786 1027.939 1028.277 1029.414 1030.24 1030.869 1031.882 1032.991 1033.969 1035.338 1036.74 1037.906 1039.207 1040.708 1042.173 1043.806 1045.371 1047.212 1048.679 1050.136 1051.633 1052.795 1053.497 1053.967 1053.458 1052.427 1048.966 1044.155 1043.395 1045.316 1047.578 1049.426 1051.166 1052.766 1054.591 1055.796 1057.143 1059.034 1060.629 1062.1 1063.954 1065.408 1066.521 1067.683 1067.323 1065.727 1062.76 1059.742 1056.847 1053.77 1050.926 1047.895 1045.028 1042.259 1039.969 1038.785 1038.355 1039.554 1037.787 1035.671 1034.767 1035.304 1035.869 1035.253 1034.101 1032.632 1030.832 1027.808 
769.972 770.467 771.252 772.623 773.49 773.636 774.289 774.77 774.663 774.701 774.612 774.638 774.336 774.121 773.582 773.289 773.072 773.183 773.424 773.33 773.345 772.739 772.689 773.392 774.083 774.543 774.903 775.048 774.95 775.445 775.594 775.609 776.225 776.518 776.76 777.003 777.197 777.19 777.116 776.92 776.751 776.09 775.487 774.418 774.033 774.144 775.08 776.148 777.046 777.769 778.519 779.295 780.153 780.869 781.608 782.177 782.578 782.87 782.907 782.512 781.973 780.8 780.744 779.62 779.442 779.531 779.149 778.475 777.499 777.042 776.538 775.223 774.153 772.6 771.013 769.715 768.264 766.557 765.38 763.963 762.629 761.974 761.328 760.289 758.956 757.446 754.688 752.379 750.034 747.87 746.182 744.88 744.146 743.112 742.655 742.614 742.742 743.394 744.031 744.237 744.537 744.884 744.988 745.037 744.58 744.283 743.236 742.327 741.197 740.028 738.863 737.863 736.289 734.691 732.391 730.382 728.085 725.743 723.18 720.574 717.105 713.84 710.061 707.279 704.259 700.445 697.088 693.168 689.64 686.378 686.889 689.428 690.316 689.087 687.803 685.657 686.238 690.154 693.566 696.444 701.026 704.436 706.016 707.099 706.787 706.336 705.195 703.945 702.798 703.582 703.287 703.719 703.893 704.517 706.635 708.106 708.828 710.282 711.408 712.369 712.776 713.183 713.332 712.789 712.791 712.989 711.95 711.867 713.149 714.603 715.715 716.653 718.106 719.144 721.128 722.99 725.137 726.305 728.749 729.9 730.588 730.673 730.637 731.445 731.826 732.597 733.944 735.896 737.954 740.019 742.044 743.612 744.652 745.654 747.15 748.176 749.145 751.317 755.127 758.871 761.291 763.584 766.213 768.97 771.352 774.078 776.534 778.906 781.238 783.77 786.18 788.461 790.831 793.456 795.623 798.068 800.618 802.874 805.26 807.667 810.176 812.543 814.679 816.923 819.128 821.18 823.304 825.389 827.597 829.434 831.279 833.15 834.98 836.511 838.499 841.4 843.516 845.269 847.337 849.01 851.233 852.707 854.401 856.421 858.09 859.166 860.559 862.188 860.019 859.464 858.561 857.946 857.234 856.643 856.21 856.018 855.326 854.873 854.434 853.815 852.687 851.825 851.32 850.533 850.117 849.666 848.808 848.3 848.304 848.203 848.086 847.163 847.102 847.589 847.524 846.502 846.722 847.096 846.699 846.655 847.411 847.44 847.646 848.578 849.43 849.559 849.024 848.891 849.567 851.274 852.764 852.72 853.877 855.116 855.4 855.159 855.852 857.246 858.329 858.344 859.114 859.811 860.911 861.679 862.364 863.708 865.382 867.568 869.324 871.646 875.419 876.802 878.689 881.353 882.113 883.362 884.487 884.14 884.115 883.191 883.899 885.526 886.441 886.293 886.383 887.235 887.165 887.184 887.612 888.373 889.347 890.711 891.783 893.327 895.089 896.734 898.698 900.863 902.839 904.787 906.869 908.157 908.632 909.021 909.991 911.376 913.077 914.938 916.646 918.897 921.689 924.545 928.495 932.661 936.779 939.714 941.631 942.848 943.956 945.058 947.044 948.693 950.243 952.036 954.054 955.239 954.052 954.455 956.036 958.54 961.134 964.116 969.376 973.003 976.001 979.564 982.76 986.574 990.005 992.264 994.166 996.978 1003.235 1005.418 1007.912 1010.196 1013.339 1015.431 1017.029 1018.9 1026.273 1028.129 1028.282 1029.346 1032.246 1035.836 1039.27 1041.258 1039.924 1040.498 1041.119 1041.913 1042.455 1043.299 1044.242 1045.323 1046.489 1047.648 1049.16 1050.29 1051.612 1052.704 1051.659 1048.939 1046.563 1044.313 1042.912 1041.416 1039.737 1038.66 1038.149 1037.627 1037.001 1035.799 1033.697 1031.99 1030.384 1028.438 1026.484 1024.561 1022.187 1021.5 1021.517 1019.309 1016.63 1015.121 1014.187 1013.959 1014.474 1016.478 1017.912 1018.313 1018.252 1017.585 1017.636 1018.487 1019.808 1021.473 1023.389 1025.121 1026.967 1028.859 1030.704 1032.58 1034.157 1036 1037.534 1038.257 1036.035 1033.466 1031.45 1029.95 1029.632 1029.87 1030.235 1030.98 1031.526 1031.913 1032.628 1033.471 1034.417 1035.938 1037.062 1038.335 1039.58 1040.785 1042.04 1043.587 1044.73 1046.203 1047.645 1048.927 1050.382 1051.228 1052.489 1053.318 1053.712 1052.904 1047.837 1043.703 1043.278 1045.054 1047.201 1049.381 1050.823 1052.346 1054.083 1055.635 1057.328 1058.886 1060.279 1061.861 1063.243 1064.704 1065.687 1066.675 1065.645 1063.901 1061.416 1058.925 1056.493 1054.528 1052.026 1049.477 1047.139 1044.645 1042.831 1042.38 1041.948 1040.939 1039.534 1038.089 1036.801 1035.532 1035.335 1034.057 1033.461 1031.084 1028.849 1026.293 
772.677 773.328 774.028 774.74 775.829 776.125 776.712 777.273 777.347 777.379 777.233 777.262 777.152 777.25 776.715 776.5 776.479 776.418 777.402 777.596 777.011 776.503 776.024 776.239 776.53 776.744 777.082 777.318 777.192 777.546 777.523 777.931 778.674 778.881 779.214 779.416 779.568 779.618 779.604 779.415 779.084 778.456 777.664 777.017 776.618 776.631 777.467 778.55 779.272 779.471 780.078 781.113 782.105 782.967 783.717 784.195 784.325 783.597 783.104 782.469 780.888 780.007 778.969 777.3 776.576 776.364 775.88 775.376 774.703 774.09 773.601 772.487 771.514 770.145 768.686 766.577 765.344 763.81 762.83 761.573 760.63 759.436 759.04 758.343 756.954 754.841 752.591 750.82 748.334 745.965 744.098 742.952 741.796 740.662 740.263 740.002 740.047 740.462 741.14 741.739 741.572 741.496 741.669 741.61 741.015 740.244 739.432 738.585 737.716 736.336 735.43 734.173 732.838 731.348 729.328 726.931 724.688 722.722 720.433 718.404 714.881 711.123 707.798 705.118 701.911 698.837 695.174 691.499 688.224 683.884 681.833 683.924 685.232 684.56 683.478 682.706 683.581 687.598 691.482 695.715 699.231 702.68 704.304 704.391 703.662 703.542 702.988 701.386 700.47 699.959 698.671 699.899 701.346 702.376 704.183 705.192 706.804 707.713 708.736 709.625 710.651 711.807 711.216 711.147 710.362 710.434 709.554 709.539 711.418 712.861 713.791 714.679 716.139 717.225 719.428 720.876 723.101 724.842 726.238 727.966 728.742 728.472 728.877 730.078 730.667 731.552 733.021 735.046 736.433 738.443 740.105 741.536 742.457 742.526 744.272 746.247 747.593 749.443 753.197 756.796 758.723 761.583 765.284 767.893 769.907 772.498 774.657 777.26 779.692 781.994 784.223 786.81 789.355 791.718 794.053 796.531 798.73 801.184 803.516 805.689 808.089 810.356 812.49 814.793 817.235 819.372 821.375 823.044 825.265 826.854 829.003 831.047 833.146 834.849 836.473 838.412 840.777 843.002 844.848 846.486 848.328 850.303 851.799 853.763 855.517 856.877 857.938 858.035 857.033 856.333 855.444 854.803 854.187 853.476 852.748 852.119 851.563 851.428 850.797 850.066 848.922 847.93 846.969 846.81 846.253 846.155 845.49 844.976 844.956 844.956 844.499 843.526 843.407 843.911 843.589 842.741 842.817 842.503 842.403 842.595 842.567 843.002 843.637 844.42 845.696 845.971 845.231 845.458 845.881 846.642 847.029 847.84 848.854 849.451 850.438 851.117 851.391 852.553 853.846 854.129 854.951 855.653 857.135 857.998 858.69 860.317 862.322 863.917 865.952 868.134 869.959 873.162 875.605 877.444 878.283 878.925 879.164 879.064 878.791 878.077 879.553 881.681 883.232 882.613 882.221 882.624 883.371 884.007 884.26 884.992 885.769 886.944 888.499 890.261 891.872 893.797 895.734 897.739 900.115 902.479 904.114 904.601 904.553 905.266 906.453 908.059 909.991 911.785 913.376 915.713 918.746 922.007 925.845 930.446 934.357 936.353 937.871 938.506 939.828 941.056 943.141 944.955 946.748 949.125 951.074 951.949 950.116 950.894 952.972 955.732 958.61 962.595 967.562 969.463 973.49 977.085 980.599 983.019 986.006 988.42 990.917 994.18 997.195 999.74 1001.769 1003.257 1005.557 1010.2 1009.61 1011.698 1015.795 1021.67 1022.922 1026.512 1029.492 1032.77 1036.828 1040.323 1042.493 1043.263 1044.059 1044.929 1045.364 1045.853 1046.597 1047.212 1048.575 1049.701 1051.182 1052.287 1053.475 1054.379 1053.165 1050.403 1048.514 1046.396 1045.163 1043.384 1042.086 1041.281 1040.28 1039.663 1038.722 1037.606 1035.487 1033.547 1031.826 1030.136 1028.305 1026.662 1024.978 1024.404 1023.691 1021.242 1018.503 1017.039 1016.362 1016.127 1016.754 1018.528 1019.999 1020.262 1018.764 1016.791 1016.314 1017.366 1019.078 1020.863 1022.865 1024.677 1026.519 1028.502 1030.728 1032.417 1034.244 1035.774 1037.526 1038.53 1036.625 1034.663 1032.894 1031.852 1031.541 1031.841 1032.048 1032.292 1032.622 1032.941 1033.418 1034.044 1034.891 1035.908 1037.403 1038.594 1039.762 1040.764 1041.811 1042.98 1043.723 1044.796 1045.337 1046.09 1048.152 1049.519 1050.348 1050.927 1051.349 1050.736 1049.049 1045.517 1045.93 1045.702 1047.16 1048.714 1050.074 1051.877 1053.673 1055.482 1057.264 1058.451 1059.722 1061.16 1062.448 1064.051 1065.099 1065.196 1064.059 1062.226 1059.931 1057.711 1055.421 1053.654 1051.611 1049.583 1047.592 1046.171 1044.858 1043.073 1041.772 1040.664 1040.254 1038.895 1036.097 1034.771 1034.45 1032.657 1031.389 1028.979 1026.84 1024.966 
775.371 776.082 776.856 777.062 777.883 778.668 779.198 779.677 780.026 780.338 779.902 780.008 780.142 780.343 780.323 780.446 780.338 780.191 780.657 780.681 780.294 779.822 779.668 779.632 779.621 779.655 780.029 779.878 779.599 779.69 780.129 780.216 780.821 780.978 781.393 781.577 781.783 782.062 782.095 781.929 781.661 780.884 780.091 779.635 779.127 778.848 779.519 780.084 780.544 780.614 781.215 782.449 783.67 784.614 785.734 786.221 786.101 784.492 783.021 781.377 779.371 778.845 777.069 775.394 774.277 773.723 773.004 772.373 771.926 770.998 770.549 769.84 768.504 767.552 765.87 764.063 762.565 761.566 760.32 759.396 758.579 757.683 756.919 755.535 754.339 752.259 750.356 748.453 746.142 744.089 742.137 740.458 739.115 737.973 737.141 737.203 737.351 737.901 738.095 738.593 738.287 738.599 738.284 738.445 737.9 736.867 735.84 735.237 734.426 732.984 731.354 730.257 729.364 727.817 725.997 723.998 721.564 719.476 717.672 715.432 712.009 708.769 705.466 703.109 700.303 696.993 693.972 690.989 687.781 682.842 680.073 678.79 680.572 680.43 679.35 679.263 681.713 685.539 690.572 694.398 697.375 700.537 702.008 702.23 702.459 700.713 700.221 699.495 697.976 696.336 696.332 697.441 698.103 699.203 700.43 701.828 703.628 705.462 706.436 707.056 707.632 708.214 708.62 707.908 707.661 707.35 706.917 708.017 710.866 711.384 711.848 713.404 715.014 715.905 718.177 720.08 721.375 722.905 723.953 726.161 725.571 725.228 725.475 726.629 727.591 729.402 731.931 733.873 735.889 736.965 738.112 739.277 739.65 740.147 742.027 744.823 746.615 748.472 751.662 754.572 756.662 759.814 762.738 765.737 767.802 769.948 773.254 775.789 777.816 780.191 782.791 785.002 787.456 790.247 792.479 794.639 796.904 799.363 801.349 803.775 806.018 808.159 810.442 812.724 814.947 817.264 819.471 821.192 823.172 824.649 827.009 828.921 830.598 832.619 834.599 836.123 838.211 840.521 842.384 843.989 845.87 847.766 849.453 851.209 853.098 854.576 856.066 856.429 854.763 853.565 852.551 851.965 851.211 850.386 849.833 849.312 848.902 848.247 847.55 846.658 845.674 844.764 843.507 842.935 842.97 842.723 842.022 841.37 841.558 841.313 840.669 839.997 839.751 840.443 840.164 839.464 839.264 838.856 838.434 838.376 838.419 838.985 839.938 840.897 841.596 841.473 841.325 841.201 841.188 841.968 842.89 843.062 843.522 844.408 845.882 846.594 847.393 849.108 849.928 850.469 850.713 851.819 853.477 854.161 855.272 857.269 859.26 860.537 862.694 864.305 865.492 867.059 870.317 873.734 874.472 874.729 873.584 873.107 872.844 872.695 873.465 875.47 877.496 878.715 878.39 878.771 879.833 880.347 880.716 881.432 882.32 883.738 885.084 887.077 889.091 891.08 893.182 895.395 897.768 899.865 901.632 901.569 900.978 901.726 903.161 904.746 906.625 908.63 910.499 912.991 916.066 920.245 924.214 928.241 930.754 932.703 934.159 934.781 936.434 936.782 938.211 940.02 942.961 946.047 947.076 946.946 946.249 947.482 950.19 953.454 956.54 960.337 963.276 965.951 969.465 973.162 977.66 980.186 982.087 984.68 987.702 991.309 992.997 995.871 995.321 994.953 997.407 1004.04 1003.58 1005.007 1009.297 1014.031 1017.313 1023.236 1027.272 1031.036 1033.889 1034.893 1037.103 1041.728 1045.263 1046.885 1048.092 1048.653 1049.639 1050.278 1050.687 1052.067 1053.617 1054.353 1055.456 1056.249 1054.461 1051.572 1049.701 1048.312 1046.845 1045.244 1044.209 1043.211 1042.205 1041.558 1040.867 1039.862 1037.457 1035.421 1033.494 1031.821 1030.044 1028.611 1027.402 1027.108 1026.339 1024.387 1021.732 1019.467 1018.623 1018.563 1019.158 1020.677 1022.722 1021.864 1019.263 1016.715 1015.894 1016.916 1018.79 1020.721 1022.565 1024.439 1026.388 1028.247 1029.93 1032.213 1034.043 1035.867 1037.458 1038.57 1037.852 1036.248 1034.847 1033.962 1033.693 1033.468 1033.265 1032.989 1033.293 1033.465 1033.737 1034.308 1035.126 1036.011 1037.11 1038.978 1039.968 1040.14 1041.098 1042.307 1042.708 1042.968 1043.264 1044.185 1045.514 1046.587 1048.003 1048.529 1049.205 1047.455 1046.966 1046.397 1046.041 1045.921 1046.887 1048.23 1049.266 1050.804 1052.098 1054.454 1056.341 1057.974 1059.471 1060.694 1061.958 1063.636 1064.942 1065.587 1063.666 1061.072 1058.64 1056.465 1054.247 1052.008 1049.884 1047.728 1045.988 1044.743 1043.402 1041.659 1039.922 1038.589 1037.45 1036.436 1034.542 1033.366 1032.576 1031.374 1030.052 1027.882 1025.591 1023.744 
778.048 778.494 779.314 779.361 780.071 780.795 781.505 782.184 782.633 782.981 782.668 783.107 783.007 783.386 783.524 783.25 782.938 783.381 783.677 783.545 783.251 783.051 782.919 783.04 782.799 782.859 782.922 782.959 782.707 782.688 782.194 782.668 783.119 783.416 783.743 783.849 783.944 784.066 784.142 783.97 783.82 783.356 782.618 782.122 781.535 781.139 781.221 781.505 781.597 781.581 782.191 783.291 784.507 785.759 786.597 786.676 785.932 783.825 781.911 780.263 778.445 777.322 775.402 773.668 772.63 771.71 770.971 770.336 769.778 769.089 767.993 767.028 765.795 764.866 763.762 762.51 760.573 759.36 758.446 757.759 756.229 755.344 754.403 752.797 751.978 750.037 748.232 745.902 744.428 742.593 740.534 738.852 736.875 735.328 735.001 734.765 734.861 735.313 735.643 735.449 735.746 735.454 735.277 734.987 734.274 733.467 732.357 730.865 730.828 729.054 727.683 726.63 725.863 724.442 722.734 720.583 718.645 716.511 714.566 712.884 710.061 707.15 703.844 700.928 698.159 695.655 692.47 689.385 685.847 682.159 677.946 675.055 675.957 676.773 675.769 676.694 680.86 685.47 689.108 693.417 695.54 698.459 700.397 700.355 700.181 699.472 698.362 696.939 694.862 693.823 693.858 694.647 695.399 696.614 697.678 698.975 700.557 702.073 702.992 703.856 704.33 704.647 705.053 704.986 704.635 704.484 704.423 706.691 708.425 709.172 710.595 711.567 713.545 715.032 716.162 718.156 719.857 721.246 721.802 722.225 722.482 721.276 722.21 723.878 725.953 727.85 730.035 732.067 733.153 734.67 735.688 736.707 737.593 738.564 741.633 743.682 745.845 747.994 750.942 753.905 756.004 759.274 761.98 763.726 766.457 768.643 771.445 773.201 776.251 778.363 780.564 783.125 785.613 788.315 790.798 792.924 795.347 797.674 799.75 802.022 804.129 806.337 808.579 811.125 813.134 815.092 817.283 819.024 821.008 822.635 824.708 826.702 829.083 830.525 832.266 834.147 835.774 837.918 840.013 841.706 843.689 845.61 847.435 848.883 850.657 851.838 853.083 852.666 851.02 849.859 849.268 848.605 847.772 847.145 846.321 845.904 845.313 844.926 844.048 843.717 842.522 841.425 840.393 839.663 839.834 839.505 838.801 838.484 838.265 837.904 837.185 836.623 836.417 836.598 836.925 835.634 834.597 834.549 834.571 834.457 834.684 835.424 836.341 837.192 838.04 837.865 837.803 837.651 837.549 837.924 838.711 839.333 839.904 841.073 842.063 842.588 843.266 844.293 846.091 846.057 846.9 847.461 848.682 850.412 851.851 854.038 855.486 856.733 859.014 859.859 861.099 862.209 864.586 869.494 870.414 871.073 869.58 868.63 868.062 868.364 869.377 870.776 873.029 874.449 875.009 875.388 876.068 876.631 877.065 877.952 879.035 880.601 882.168 884.026 886.093 888.422 890.552 893.134 895.235 896.448 897.742 897.683 897.509 898.6 899.784 901.266 902.998 905.202 907.341 909.824 914.428 918.706 922.297 925.012 926.544 928.447 929.711 931.605 932.844 930.876 933.515 935.428 937.162 940.661 941.72 941.866 941.987 944.025 946.836 950.759 954.914 957.775 960.545 963.44 966.32 969.366 972.653 976.698 979.108 982.126 984.893 987.716 990.083 992.584 990.238 989.721 991.707 996.37 998.497 1000.333 1003.493 1008.204 1014.84 1018.97 1023.205 1027.904 1029.447 1031.447 1034.2 1037.527 1041.323 1045.373 1048.985 1050.928 1051.77 1052.79 1053.406 1055.061 1056.109 1056.465 1057.135 1057.192 1055.211 1052.75 1051.085 1049.38 1048.305 1047.155 1046.128 1045.086 1043.89 1043.079 1042.306 1040.987 1039.005 1037.15 1035.422 1033.623 1031.975 1030.513 1029.377 1028.623 1027.704 1026.176 1024.197 1022.438 1021.52 1021.292 1021.89 1023.529 1024.792 1022.844 1020.229 1018.009 1017.034 1017.783 1019.273 1020.84 1022.679 1024.532 1026.393 1028.228 1029.955 1032.194 1033.946 1035.741 1037.572 1039.331 1039.744 1038.246 1036.914 1036.196 1035.392 1034.014 1032.929 1032.328 1032.41 1032.477 1033.407 1034.246 1035.081 1035.773 1036.683 1037.227 1037.673 1038.096 1038.652 1039.636 1040.331 1041.437 1042.015 1042.894 1043.656 1044.483 1045.461 1046.151 1045.707 1044.97 1044.122 1043.321 1043.5 1044.82 1046.045 1047.309 1048.616 1050.113 1051.384 1053.428 1055.123 1056.923 1058.859 1060.399 1061.53 1062.841 1064.836 1065.621 1063.179 1060.123 1057.304 1054.85 1052.539 1050.5 1048.252 1046.238 1044.249 1042.547 1040.75 1039.185 1037.581 1036.377 1035.76 1034.29 1032.876 1032.296 1031.643 1030.43 1028.979 1027.636 1024.894 1023.097 
780.851 780.977 781.622 781.907 782.316 783.021 783.692 784.475 785.185 785.913 785.626 786.241 785.983 786.449 786.466 786.069 785.856 786.233 786.098 786.423 786.269 786.479 786.161 786.016 785.597 785.786 785.744 785.733 785.835 785.783 785.485 785.499 785.974 785.82 786.057 786.445 786.345 786.262 786.282 786.056 785.826 785.528 784.941 784.446 783.905 783.36 783.036 782.962 782.845 782.616 782.761 783.738 784.789 784.641 785.005 784.913 783.841 782.297 780.696 779.008 777.694 775.847 773.776 771.893 770.583 769.419 768.918 768.152 767.396 766.729 765.896 764.703 764.065 763.152 761.991 760.85 758.834 757.356 755.772 754.704 753.8 752.617 751.569 750.621 748.929 747.258 745.534 743.325 741.513 740.189 738.443 736.152 735.035 733.231 732.562 732.054 731.946 732.516 732.944 732.548 732.777 732.273 732.139 732.035 731.044 730.24 729.538 727.683 726.689 725.484 724.042 722.902 722.308 721.174 719.723 717.445 715.761 713.975 712.361 710.513 708.6 705.856 702.291 699.588 695.963 693.469 690.563 687.889 685.067 681.745 677.994 674.083 671.403 672.475 672.101 674.704 679.015 684.76 687.735 690.211 692.981 695.811 698.129 699.673 699.332 697.822 695.78 694.207 692.6 691.465 692.153 693.291 693.513 694.804 695.106 696.319 697.703 699.169 700.254 700.927 701.233 701.59 701.963 702.008 701.625 701.494 701.739 703.415 705.075 705.986 707.755 708.796 710.277 712.024 714.157 716.056 717.258 718.376 720.276 720.507 720.131 719.185 720.529 722.127 724.551 726.367 728.172 729.881 731.42 732.716 733.632 735.003 736.386 737.877 740.404 742.664 744.911 747.379 750.23 753.033 755.809 758.91 760.782 762.88 765.135 767.41 769.531 772.205 774.189 776.214 778.699 781.664 784.046 786.692 788.722 791.036 793.615 795.758 798.065 800.345 802.814 804.74 806.716 808.966 811.233 813.214 815.065 817.042 818.86 820.934 822.723 824.459 826.514 828.878 830.678 832.043 834.253 835.566 837.757 839.568 841.447 843.435 845.215 846.938 848.32 849.4 850.22 849.045 847.738 846.944 846.051 845.508 844.741 844.126 843.165 842.703 842.164 841.686 840.799 839.863 838.972 837.919 837.174 836.586 836.295 835.622 835.121 835.137 834.945 834.372 833.637 832.882 832.156 830.706 831.473 831.061 831.058 830.205 830.717 830.825 831.119 831.888 832.855 833.307 834.016 834.012 834.24 833.951 834.152 834.088 834.58 835.095 835.834 837.473 838.202 839.04 839.371 839.744 840.79 841.715 842.721 843.624 845.054 846.431 847.536 849.246 850.87 852.063 853.293 854.747 856.524 857.826 859.17 861.833 863.861 865.288 864.972 863.768 863.801 864.435 865.726 866.857 868.726 870.563 871.62 871.972 872.633 873.095 873.777 875.097 876.049 877.507 879.066 881.266 883.523 885.396 887.385 889.981 891.483 893.439 894.399 893.673 894.405 895.322 896.411 898.031 899.695 901.917 904.312 906.409 911.472 915.84 918.43 921.536 922.45 923.384 925.162 927.138 926.498 924.782 924.647 926.435 930.316 935.43 936.72 937.169 938.05 940.949 943.946 948.345 952.699 955.217 957.779 961.208 963.743 966.52 969.061 972.716 976.044 978.696 982.345 984.642 986.83 986.68 983.717 984.99 987.463 991.337 994.18 997.277 1000.407 1005.145 1010.476 1014.582 1019.274 1023.227 1026.15 1029.503 1032.414 1035.396 1038.749 1042.911 1045.762 1050.065 1050.09 1050.068 1050.472 1051.772 1053.818 1055.214 1055.589 1056.923 1057.02 1055.286 1052.953 1050.958 1049.386 1048.987 1048.201 1045.585 1044.595 1043.265 1042.462 1041.631 1040.565 1038.795 1037.189 1035.697 1034.236 1032.757 1031.793 1030.933 1030.236 1028.656 1027.493 1025.583 1024.896 1024.694 1024.839 1025.778 1026.421 1024.545 1022.198 1020.277 1019.059 1019.124 1020.133 1021.485 1023.003 1024.775 1026.521 1028.431 1030.074 1031.787 1033.437 1035.271 1037.368 1039.565 1040.657 1040.108 1038.588 1036.587 1034.156 1032.116 1030.96 1030.328 1030.576 1031.008 1031.824 1032.756 1033.103 1034.121 1035.238 1035.768 1036.457 1036.708 1037.208 1037.929 1038.793 1039.544 1040.969 1041.755 1042.636 1043.338 1043.824 1044.314 1044.269 1043.086 1042.362 1042.193 1042.457 1043.754 1045.45 1046.758 1047.877 1049.247 1050.897 1052.71 1054.393 1055.904 1057.604 1059.556 1061.198 1062.407 1063.249 1063.942 1062.164 1059.783 1056.856 1054.103 1051.465 1049.289 1047.518 1045.497 1043.01 1040.977 1039.16 1037.451 1036.012 1034.639 1033.119 1032.135 1031.572 1031.397 1031.152 1030.131 1028.516 1026.787 1024.616 1022.99 
783.972 783.984 784.333 784.768 784.915 785.512 786.082 786.795 787.318 787.988 788.462 788.961 788.939 789.181 789.134 788.593 788.588 788.605 788.487 788.582 788.714 789.313 789.149 788.648 788.269 788.353 788.56 788.563 788.531 789.079 789.209 789.072 789.01 788.922 788.697 788.698 788.708 788.92 788.521 788.429 788.037 787.638 787.093 786.333 785.88 785.321 784.871 784.441 783.972 783.531 783.285 783.952 784.287 784.04 783.581 782.884 782.105 780.839 779.402 777.507 776.787 774.398 772.164 770.147 768.572 767.554 766.52 765.983 764.954 764.535 763.416 762.744 761.855 761.322 760.143 758.547 756.775 755.467 753.893 752.712 751.302 750.387 749.531 748.359 746.587 744.969 743.03 740.851 738.834 737.72 735.884 734.774 732.996 731.275 729.799 729.53 729.758 729.79 729.738 729.666 729.322 729.73 729.301 728.916 728.15 727.08 726.424 724.826 722.999 721.758 720.405 719.348 718.675 717.65 716.337 714.556 713.075 711.247 709.974 708.229 706.839 704.846 701.906 698.69 695.523 692.12 688.79 685.336 682.652 679.491 677.198 672.639 669.339 668.387 669.275 672.418 677.685 681.571 684.869 687.273 690.29 693.157 695.712 697.645 697.247 695.444 693.902 691.959 690.686 689.347 690.393 691.434 692.114 692.322 692.625 694.243 695.007 696.393 697.592 698.254 698.114 698.24 698.964 699.231 698.999 698.301 698.879 701.174 702.343 703.269 704.695 706.484 708.127 709.556 710.598 712.598 714.226 715.96 717.743 717.685 717.105 717.499 718.281 720.652 723.005 725.849 727.466 727.711 728.893 731.075 732.28 733.57 735.376 737.706 739.878 742.743 744.778 747.462 749.965 753.035 755.106 758.264 760.905 762.589 764.324 766.355 768.424 770.288 773.134 775.271 777.23 780.577 781.717 784.432 787.645 790.478 791.823 794.191 796.317 798.614 800.763 802.948 805.342 807.581 809.401 811.54 813.435 815.664 816.935 818.882 820.611 822.343 824.519 826.466 828.471 830.081 831.371 834.202 835.93 837.734 839.418 841.301 843.145 844.737 846.06 847.083 846.935 846.002 844.956 844.24 843.276 842.524 841.7 840.981 840.362 839.563 838.875 838.223 837.449 836.646 835.781 835 834.147 833.213 832.773 832.474 831.722 831.346 831.061 830.544 830.258 829.771 828.667 827.471 827.145 827.132 826.821 826.971 827.239 827.712 827.958 828.861 829.452 830.009 830.228 830.384 830.207 830.325 831.005 830.776 830.87 831.394 831.836 832.467 834.035 835.153 835.364 835.663 836.704 838.175 838.962 840.25 841.683 842.749 843.66 845.789 847.04 847.521 848.333 849.997 852.419 854.049 855.048 856.245 858.696 860.451 859.626 858.868 859.532 860.6 861.507 863.182 865.366 867.097 868.029 868.648 869.052 869.517 870.381 871.409 873.076 874.381 875.829 877.787 879.668 881.683 883.413 885.668 887.35 888.685 889.248 889.848 890.882 891.787 893.169 894.698 896.699 898.788 900.594 903.127 907.697 909.951 912.891 916.141 914.93 915.638 915.297 919.253 919.38 919.142 919.758 920.685 922.562 926.99 929.887 932.367 934.095 938.114 941.651 945.146 949.432 952.054 955.445 958.714 961.546 963.37 966.055 968.188 971.049 974.629 978.337 981.346 983.076 981.053 980.186 981.429 983.288 987.181 991.677 995.02 998.322 1002.121 1008.118 1012.535 1016.01 1019.363 1024.025 1027.645 1031.12 1034.14 1037.029 1040.206 1042.917 1047.481 1047.208 1047.251 1047.828 1048.965 1050.778 1051.747 1053.368 1055.475 1056.095 1054.572 1051.93 1048.66 1046.682 1045.855 1044.974 1042.71 1041.989 1040.759 1040.061 1039.476 1038.838 1038.069 1037.012 1036.673 1035.319 1035.287 1034.383 1033.299 1032.692 1031.513 1029.763 1028.423 1027.722 1027.621 1027.78 1027.913 1027.963 1026.347 1024.246 1022.628 1021.277 1020.959 1021.183 1022.003 1023.381 1025.098 1026.976 1028.745 1030.469 1031.927 1033.48 1034.856 1036.398 1038.13 1039.181 1038.699 1036.686 1033.98 1031.767 1030.057 1028.875 1028.573 1028.911 1029.462 1030.001 1030.895 1031.877 1032.857 1033.995 1034.867 1035.462 1035.746 1036.504 1036.95 1037.582 1038.32 1039.295 1040.627 1041.896 1042.82 1043.003 1043.214 1042.538 1041.985 1041.79 1041.917 1042.133 1042.952 1044.645 1045.893 1047.296 1048.894 1050.67 1051.968 1053.614 1055.356 1057.296 1059.308 1060.961 1062.783 1062.845 1061.342 1059.885 1057.084 1055.035 1052.839 1050.681 1048.841 1046.676 1044.79 1042.323 1040.32 1038.35 1036.291 1034.656 1033.36 1032.048 1031.282 1031.018 1031.167 1031.13 1030.69 1029.335 1027.376 1025.538 1023.515 
786.645 786.867 786.972 787.489 787.72 787.704 788.445 788.957 789.346 790.262 790.851 791.131 791.403 791.537 791.492 791.142 791.043 790.995 790.846 790.73 790.988 791.394 791.242 791.124 791.077 791.041 791.445 791.174 792.08 792.102 792.128 792.099 791.912 792.192 792.459 792.121 791.496 791.107 790.253 790.26 790.343 790.136 789.64 788.439 787.791 787.13 786.546 786.044 785.299 784.367 784.094 784.102 783.764 783.522 782.731 781.726 780.328 779.125 777.958 776.394 775.263 772.743 770.508 768.435 766.495 765.321 764.555 764.084 762.708 761.672 761.596 760.514 759.737 758.74 757.532 756.619 755.242 753.585 752.264 750.533 749.369 747.994 747.015 745.825 744.073 742.061 740.402 738.299 736.536 735.099 733.036 731.607 730.427 729.218 727.396 726.883 726.903 727.037 726.886 726.915 726.125 726.694 726.95 726.281 724.871 724.091 723.139 721.816 719.781 718.04 716.815 715.69 715.362 714.091 713.201 711.538 710.106 708.166 706.951 705.345 704.538 703.981 702.155 698.904 695.668 692.211 688.591 684.911 680.779 677.301 674.615 671.536 667.311 665.764 666.825 671.213 675.624 678.781 682.603 684.66 687.343 690.234 693.266 694.544 695.228 693.134 691.797 689.889 688.595 687.19 687.322 688.102 688.585 690.01 691.261 691.424 692.551 694.066 695.117 695.714 695.891 695.457 696.016 696.381 696.271 695.855 696.85 698.341 699.228 700.616 702.326 704.325 705.803 706.964 708.561 709.923 711.46 712.675 713.732 714.674 714.825 715.971 716.897 719.319 722.526 723.704 725.307 726.043 727.452 729.118 730.577 732.281 735.749 737.866 740.838 743.242 745.905 748.52 751.092 753.837 755.752 758.228 760.54 762.988 764.501 766.383 768.22 771.063 773.054 775.357 776.594 778.947 781.311 782.705 785.194 788.325 790.012 792.183 794.597 796.846 799.016 801.091 803.185 805.309 807.46 809.517 811.595 813.685 815.545 816.913 818.191 819.962 821.923 824.027 825.896 827.813 829.626 831.307 833.437 835.528 837.74 839.498 841.134 842.731 844.013 844.728 844.242 843.383 842.095 841.109 840.163 839.558 838.541 837.853 837.016 836.431 835.785 834.983 834.208 833.455 832.667 831.67 830.783 829.84 829.22 828.825 827.999 827.471 827.191 826.848 826.692 826.098 825.126 824.24 823.827 823.939 823.762 823.482 823.692 824.099 824.775 825.533 826.073 826.426 826.597 826.984 827.01 827.006 826.893 826.9 827.175 827.908 828.638 829.101 830.344 831.142 831.52 831.943 832.931 834.2 835.333 836.596 838.19 839.27 840.382 842.297 843.124 843.439 844.637 845.895 848.122 850.124 851.497 852.481 855.044 855.407 854.519 854.729 855.778 856.541 857.679 859.405 861.958 863.081 864.1 865.001 865.047 865.785 866.938 868.028 869.764 871.321 872.193 874.32 876.303 877.228 878.714 881.081 882.686 884.175 885.324 885.979 887.197 888.593 889.881 891.182 893.124 895.464 897.563 900.16 903.152 906.408 910.353 912.492 910.776 909.891 909.911 911.093 913.189 915.31 916.353 917.528 918.784 921.759 926.119 928.402 930.375 934.551 938.784 942.542 946.335 949.504 952.443 956.16 958.238 959.129 961.502 964.461 965.934 969.517 973.253 976.126 979.152 976.724 976.714 977.895 980.374 984.145 986.464 990.409 993.79 998.635 1003.711 1009.552 1013.139 1016.273 1021.739 1027.052 1030.209 1033.57 1035.92 1038.237 1040.375 1042.561 1043.301 1043.446 1044.906 1046.53 1048.009 1049.016 1049.99 1052.168 1052.949 1051.11 1048.218 1044.728 1043.042 1041.832 1040.894 1039.8 1038.891 1038.244 1037.733 1036.909 1036.133 1035.295 1034.35 1034.111 1033.586 1033.955 1033.935 1033.822 1034.059 1033.967 1032.154 1031.372 1030.83 1031.009 1030.838 1030.207 1029.056 1027.31 1025.835 1024.639 1023.96 1023.656 1023.245 1023.597 1024.693 1025.695 1027.326 1029.066 1030.427 1032.043 1033.316 1034.597 1035.94 1037.197 1037.496 1036.744 1034.548 1032.477 1030.075 1028.173 1026.727 1026.768 1027.433 1028.429 1029.211 1030.086 1031.231 1032.243 1033.314 1034.868 1034.866 1035.31 1035.426 1035.715 1036.381 1037.039 1038.036 1039.307 1041.398 1042.88 1042.877 1042.514 1041.815 1041.393 1041.373 1041.541 1042.1 1042.674 1043.908 1045.573 1046.948 1048.367 1050.16 1051.68 1053.198 1055.087 1056.948 1058.945 1060.643 1061.711 1061.385 1059.002 1056.658 1054.447 1052.377 1050.685 1049.077 1047.149 1045.817 1043.866 1042.036 1039.696 1037.495 1035.682 1034.207 1032.564 1030.988 1030.338 1030.288 1030.777 1031.302 1031.901 1030.684 1028.671 1026.333 1024.301 
789.459 789.671 789.823 790.395 790.718 790.666 791.098 791.391 791.779 792.292 792.725 793.106 793.629 793.553 793.467 793.317 792.919 793.082 793.094 792.831 792.939 793.006 793.212 793.524 793.522 793.324 793.745 794.42 795.253 795.777 795.065 795.047 794.936 795.495 795.885 795.718 795.061 794.917 794.178 793.556 792.551 791.941 791.475 790.227 789.496 789.087 788.525 787.918 786.64 785.274 784.495 784.516 783.817 782.107 780.719 779.998 778.957 777.345 775.805 775.282 773.669 771.421 769.053 766.645 764.795 763.91 762.769 761.832 760.701 759.456 759.11 757.868 757.475 755.973 755.068 754.026 752.868 751.44 750.038 748.347 747.099 746.146 744.671 743.225 741.94 739.939 737.949 735.974 733.924 732.48 730.762 729.447 728.124 726.779 725.165 724.551 724.383 724.307 724.49 724.52 724.281 724.127 724.307 723.545 722.251 721.231 719.97 718.292 716.778 714.605 713.265 712.125 712.195 710.681 709.754 708.321 707.155 705.146 703.87 702.356 701.554 700.991 700.349 697.817 694.509 691.701 688.71 685.36 681.521 677.677 673.768 669.402 665.916 663.512 666.057 669.897 673.505 676.479 681.714 682.486 684.571 687.429 690.119 691.357 692.275 691.566 689.734 687.462 686.08 685.217 685.002 685.205 685.773 686.925 687.968 689.087 690.252 691.876 692.649 693.051 693.116 693.239 693.355 693.715 693.55 693.552 694.29 695.689 696.564 698.321 699.859 701.863 703.074 704.68 706.202 707.287 708.142 709.346 710.294 711.213 711.598 713.677 716.67 718.404 719.997 721.589 722.958 724.276 726.047 728.064 730.285 733.377 736.371 738.5 742.134 744.308 747.37 750.314 752.359 754.472 757.918 759.659 761.223 763.624 765.508 767.716 769.721 771.846 774.101 775.475 776.793 778.817 780.772 782.443 784.128 786.535 788.237 789.93 792.75 795.063 797.222 799.397 801.302 803.215 805.221 807.174 809.152 811.109 813.346 815.498 816.748 818.34 820.167 822.364 823.695 825.861 827.29 829.288 831.044 832.399 835.308 837.452 839.011 840.643 841.844 841.863 841.634 840.46 838.946 837.667 836.574 836.205 835.429 834.701 833.887 833.343 832.678 831.849 831.017 830.188 829.248 828.601 827.695 826.959 826.147 825.443 824.813 824.358 824.246 823.803 823.536 822.879 822.115 821.541 820.716 820.461 820.515 820.485 820.799 821.211 821.268 821.91 822.44 822.759 822.884 823.019 822.988 822.929 822.727 823.211 823.887 824.384 825.167 825.767 826.859 827.547 827.901 828.509 829.357 830.645 831.747 833.215 834.678 835.605 836.179 837.953 838.601 838.902 840.738 842.394 844.653 846.588 848.056 848.466 848.484 848.555 848.734 849.844 851.282 852.75 853.722 855.703 858.251 859.73 860.103 860.986 861.349 861.786 862.848 864.149 866.28 867.793 869.22 870.459 872.605 873.706 875.076 876.657 878.454 879.804 880.939 882.353 883.509 884.843 886.306 887.582 889.132 890.751 892.899 896.677 900.185 903.098 903.977 907.638 904.177 904.748 906.229 907.564 909.55 911.693 912.837 914.271 916.027 918.721 921.601 924.409 926.725 931.956 934.521 938.754 944.183 947.168 949.957 952.868 954.461 955.508 957.497 960.482 963.494 966.011 969.295 971.14 972.228 972.598 972.307 973.947 976.652 978.124 978.973 981.274 984.557 990.798 997.252 1003.179 1006.227 1010.504 1016.699 1022.99 1028.462 1027.27 1031.773 1036.037 1038.166 1039.349 1039.791 1040.304 1041.733 1042.721 1044.334 1045.712 1046.134 1048.393 1048.812 1046.322 1044.742 1042.005 1039.941 1038.825 1037.864 1036.782 1036.314 1035.946 1035.815 1035.06 1034.186 1033.168 1031.927 1031.392 1031.125 1031.158 1031.596 1032.068 1032.471 1033.659 1033.82 1033.234 1032.165 1030.416 1029.828 1028.769 1027.486 1025.974 1024.687 1023.952 1023.29 1023.414 1023.724 1024.417 1025.243 1026.159 1027.451 1028.887 1030.223 1031.652 1033.005 1034.326 1035.69 1036.774 1036.85 1035.884 1034.31 1032.572 1029.354 1026.549 1025.372 1025.757 1026.785 1027.936 1028.839 1029.696 1030.602 1031.338 1032.279 1033.873 1034.258 1034.137 1034.418 1034.712 1035.137 1035.932 1036.73 1037.928 1039.432 1041.828 1043.065 1042.427 1041.595 1040.862 1040.731 1041.166 1041.844 1042.512 1043.415 1044.529 1046.166 1047.849 1049.448 1051.122 1053.081 1054.928 1056.917 1058.692 1060.225 1060.953 1059.574 1056.34 1054.409 1051.981 1050.237 1048.768 1047.047 1045.771 1044.519 1042.91 1041.245 1039.541 1037.574 1035.269 1033.169 1031.401 1030.038 1029.373 1029.624 1030.83 1031.896 1032.134 1031.16 1029.209 1027.117 1025.07 
792.681 792.455 793.348 793.81 793.919 793.361 793.489 793.89 794.044 794.456 795.038 795.302 795.537 795.437 795.744 795.338 795.024 794.901 795.165 794.584 794.735 794.832 794.814 795.4 795.297 795.673 795.868 796.731 797.463 798.23 798.451 798.933 799.327 799.221 799.128 798.774 798.472 798.159 797.426 796.1 795.479 794.14 793.512 792.822 792.009 790.991 790.108 788.946 787.364 785.767 784.257 783.659 782.641 781.202 779.97 778.89 777.497 776.012 774.842 773.324 772.091 770.105 767.435 765.326 763.443 761.874 760.599 759.333 758.357 757.514 756.209 755.399 754.556 753.247 752.398 751.547 750.534 748.674 747.371 746.034 744.743 743.457 742.129 740.884 739.326 737.482 735.548 734.047 732.27 730.414 728.826 727.153 725.702 723.881 723.19 722.227 721.708 721.293 721.503 721.888 721.922 722.186 721.904 721.394 720.345 718.625 716.877 715.284 713.268 711.397 710.07 708.837 708.591 707.443 706.581 705.186 704.067 702.375 700.659 699.937 698.555 697.578 696.73 695.385 693.652 691.407 687.616 684.606 681.406 677.393 673 668.828 665.257 663.028 664.212 668.105 671.6 674.143 677.455 679.503 681.811 684.857 687.155 688.766 689.651 689.061 687.35 685.719 683.949 682.793 682.511 682.815 683.459 684.471 685.362 686.754 688.764 689.298 690.299 690.916 690.682 690.855 690.61 690.996 690.971 691.453 691.909 693.075 694.243 695.99 697.679 698.989 700.229 702.082 703.378 704.615 706.142 707.123 707.284 708.558 709.427 711.365 713.969 715.619 717.562 718.828 720.23 722.95 725.568 728.198 731.412 733.898 737.126 739.19 742.389 745.114 748.407 751.553 753.027 754.868 759.061 761.434 763.254 765.405 767.616 769.709 771.719 773.484 775.362 776.711 777.832 779.327 781.451 782.26 784.369 785.496 787.588 789.21 791.445 793.72 795.66 797.713 799.562 801.457 803.413 805.376 807.314 809.391 811.617 814.033 815.801 817.432 819.411 822.161 822.946 824.424 826.034 827.595 829.867 831.559 832.144 834.319 836.89 838.158 838.939 839.341 838.449 837.387 835.654 834.472 833.334 832.322 831.807 830.843 830.771 830.007 828.7 828.221 827.319 826.889 826.202 825.204 824.48 823.743 822.883 821.822 821.304 820.991 820.801 820.546 820.056 819.635 818.909 818.029 817.344 817.194 817.282 817.285 817.429 817.649 818.129 818.69 819.578 819.634 819.756 819.527 819.566 819.651 819.608 820.022 820.618 821.198 821.69 822.453 823.604 824.208 824.674 825.322 826.028 827.084 828.5 829.843 831.294 831.101 831.858 833.198 833.937 835.118 836.358 838.197 840.162 842.355 843.818 844.53 844.39 844.331 845.182 846.3 848.037 849.395 850.493 852.261 853.805 855.448 855.743 856.932 857.948 858.382 859.149 860.479 862.621 864.578 866.274 867.291 868.582 870.374 872.147 873.9 875.504 876.66 877.821 878.843 880.095 881.623 882.965 883.882 885.153 886.783 889.238 892.87 895.712 895.283 895.268 898.069 899.508 901.285 902.663 904.672 906.813 908.304 909.455 911.331 913.529 916.078 918.776 920.947 922.835 926.367 929.591 933.037 938.466 943.285 947.696 949.613 950.593 951.854 954.319 958.022 960.795 962.686 964.87 965.674 967.033 967.561 967.57 967.694 968.869 970.544 972.915 978.061 982.505 986.447 992.945 998.604 1002.395 1004.626 1008.454 1012.342 1019.247 1021.225 1026.02 1031.494 1036.063 1036.413 1036.228 1037.291 1038.558 1040.2 1041.873 1042.197 1042.378 1043.769 1044.89 1041.255 1038.863 1036.849 1036.275 1035.37 1034.533 1033.716 1033.572 1034.157 1034.175 1033.233 1031.47 1030.116 1029.681 1029.112 1028.971 1028.86 1029.48 1029.868 1030.535 1030.821 1031.38 1030.621 1029.153 1028.332 1027.938 1026.764 1025.395 1024.047 1023.048 1022.396 1022.048 1022.213 1022.8 1023.815 1024.886 1025.979 1027.139 1028.388 1029.668 1031.142 1032.537 1033.909 1035.175 1036.307 1036.668 1035.339 1033.884 1032.219 1030.004 1026.707 1025.571 1025.84 1026.854 1028.006 1028.873 1029.512 1030.165 1030.554 1031.177 1031.998 1032.506 1032.912 1033.32 1033.879 1034.42 1034.918 1035.591 1036.308 1037.652 1039.168 1040.689 1041.077 1041.157 1040.503 1039.753 1040.64 1041.627 1042.299 1043.136 1044.471 1045.621 1046.988 1048.616 1050.712 1052.962 1054.781 1056.701 1058.19 1059.551 1060.204 1056.975 1054.339 1052.483 1050.432 1048.976 1047.581 1046.297 1044.816 1043.486 1042.159 1040.378 1039.011 1037.896 1035.522 1033.361 1031.183 1029.379 1028.706 1028.822 1030.527 1032.484 1032.904 1032.515 1031.154 1029.613 1027.053 
796.663 797.004 796.852 797.002 797.121 796.723 796.522 796.379 796.736 797.082 797.067 797.913 798.295 798.039 797.944 797.68 797.592 797.155 796.796 796.52 796.512 796.602 796.59 796.756 796.993 797.428 797.956 798.588 799.632 799.867 801.225 800.061 801.972 802.552 802.399 801.793 801.263 800.59 799.331 798.304 797.594 796.423 795.352 794.707 793.435 792.256 790.79 789.445 787.655 785.834 784.453 783.051 781.863 780.271 778.534 777.08 775.571 773.996 773.051 771.462 770.652 768.566 766.348 763.757 762.003 760.193 758.455 757.572 756.332 755.026 753.715 752.487 752.132 750.976 749.868 748.886 747.312 745.577 744.588 743.623 742.43 740.632 740.014 738.35 736.647 734.559 733.187 731.577 729.663 728.011 726.927 725.122 723.466 721.869 721.05 719.992 719.015 718.782 718.916 719.433 719.213 719.393 719.324 719.359 718.087 716.265 714.513 712.382 710.639 708.734 707.089 705.51 705.202 704.169 703.239 701.902 700.843 699.216 698.278 697.358 696.035 694.918 694.479 693.263 691.697 689.034 686.104 682.862 679.71 675.495 672.162 668.18 664.692 660.966 661.543 665.695 668.182 670.624 673.959 677.165 681.517 681.938 683.809 686.352 687.364 686.603 685.111 683.169 681.442 680.193 679.829 680.408 681.158 681.965 682.819 684.002 686.026 686.354 687.807 687.905 687.757 687.93 687.919 688.014 688.489 689 689.481 690.677 692.147 693.758 695.291 696.43 697.928 699.708 700.217 702.132 703.289 704.042 705.279 704.832 707.176 708.419 710.362 712.192 713.416 715.506 718.956 722.44 725.187 728.577 731.761 734.154 736.888 739.441 741.975 744.936 748.073 751.341 753.002 754.68 759.919 762.53 765.092 767.725 769.46 772.31 773.834 775.42 777.08 778.527 779.832 781.057 782.231 783.532 784.893 786.322 787.869 788.939 790.559 793.017 794.94 796.822 798.638 800.404 802.272 804.149 806.173 808.344 810.694 813.098 815.386 817.103 819.068 821.101 822.7 824.03 825.63 827.169 829.289 831.21 832.016 832.985 834.407 835.294 835.993 835.574 835.627 834.455 834.058 832.3 831.332 829.733 828.951 828.067 827.149 825.896 825.246 824.393 823.683 823.207 822.576 820.734 820.642 820.572 819.654 818.859 818.152 816.613 816.855 817.361 816.58 816.157 815.255 814.436 814.011 813.88 813.725 813.855 813.902 814.243 814.48 815.133 815.615 816.011 816.288 816.335 816.47 816.356 816.482 816.656 817.421 818.251 818.597 819.337 820.23 820.919 821.511 822.153 822.778 823.884 824.791 825.417 826.208 827.442 828.083 829.297 830.316 831.212 832.079 833.32 834.081 835.01 838.688 837.845 840.091 840.302 840.7 842.42 844.072 844.72 846.302 848.473 850.575 851.572 851.549 853.5 854.664 855.179 855.503 857.371 859.611 861.067 863.381 864.485 865.591 867.008 868.667 870.567 872.276 872.958 874.116 875.664 876.798 878.132 879.531 880.241 881.285 882.681 884.08 886.345 888.102 888.922 890.827 893.366 895.721 897.625 899.61 901.689 903.536 904.694 906.018 908.539 910.752 913.05 915.812 918.069 920.71 923.291 926.91 930.513 934.03 937.86 942.663 945.46 946.751 948.745 950.918 953.608 957.127 959.451 960.721 961.124 962.899 963.8 963.781 963.72 964.737 966.756 969.699 975.809 980.187 983.622 988.234 994.729 997.979 1000.431 1003.458 1007.811 1012.119 1016.04 1022.543 1027.988 1030.844 1031.806 1033.239 1034.4 1035.687 1037.598 1039.239 1038.413 1039.383 1039.153 1038.635 1036.495 1034.562 1032.863 1032.919 1032.07 1030.348 1030.005 1030.52 1031.243 1031.83 1031.002 1028.683 1027.232 1026.7 1026.724 1026.425 1026.559 1026.816 1027.284 1027.344 1027.128 1027.197 1027.061 1026.812 1026.559 1026.223 1025.029 1023.55 1022.272 1021.442 1020.806 1020.627 1021.067 1021.913 1023.062 1024.249 1025.597 1026.533 1027.837 1029.221 1030.461 1031.954 1033.381 1034.726 1035.908 1036.641 1035.964 1032.962 1031.137 1030.109 1028.746 1027.229 1027.133 1027.736 1028.491 1029.132 1029.626 1029.96 1030.263 1030.425 1030.808 1031.195 1031.535 1032.089 1032.738 1033.401 1033.859 1034.432 1035.281 1036.304 1037.635 1038.743 1038.928 1038.983 1038.824 1038.933 1040.054 1041.246 1042.093 1043.017 1044.059 1045.367 1046.708 1048.099 1049.539 1051.454 1053.716 1056.172 1057.916 1058.64 1056.478 1054.442 1052.462 1050.486 1048.945 1047.206 1046.017 1044.935 1043.699 1042.408 1040.88 1039.806 1039.073 1037.656 1036.007 1034.858 1032.109 1030.099 1028.716 1029.112 1031.848 1032.999 1032.873 1032.675 1031.73 1030.837 1028.908 
799.99 800.529 800.885 800.12 800.119 799.847 799.374 799.259 799.489 799.747 800.041 800.483 800.844 800.799 800.247 800.065 800.131 799.64 798.947 798.779 798.347 798.272 798.182 798.262 798.298 798.83 799.451 800.46 800.753 800.505 801.787 802.632 803.808 804.595 804.216 804.735 803.847 802.901 801.7 799.65 797.784 797.138 796.306 795.353 794.163 792.039 790.513 788.613 786.613 785.577 783.92 782.413 780.266 778.65 777.09 775.296 773.669 773.207 771.007 769.708 767.899 766.312 764.517 762.315 760.174 758.037 756.377 754.916 753.929 752.607 751.594 750.266 749.179 748.076 747.203 746.132 744.725 743.056 742.208 740.966 739.61 738.513 737.279 735.922 734.544 732.695 730.76 728.743 727.231 725.586 724.354 723.018 721.129 719.521 718.356 717.221 717.25 717.002 716.183 716.728 716.971 716.964 717.332 717.286 716.511 714.166 712.475 710.158 708.142 706.291 704.634 702.716 701.775 700.593 700.132 699.337 697.96 696.53 695.44 694.424 693.231 692.455 691.659 690.454 689.138 686.573 683.819 680.836 678.05 674.682 671.2 667.792 663.09 659.44 659.019 662.321 664.782 667.575 670.503 674.128 676.309 678.457 680.604 683.093 683.92 683.83 682.59 681.271 679.941 678.157 677.619 678.323 678.922 679.538 680.24 681.225 682.671 683.912 684.801 685.305 685.032 684.842 685.052 685.378 685.957 686.599 687.443 688.326 690.091 691.76 693.508 694.077 695.727 696.858 697.773 698.849 699.879 700.946 701.862 702.592 704.182 706.527 707.648 709.069 710.712 714.696 717.95 721.754 724.874 728.271 731.314 734.278 737.252 739.594 742.267 744.326 747.35 751.069 753.251 756.333 760.03 762.827 765.526 768.327 770.865 773.849 775.659 777.079 778.639 779.612 780.571 782.267 783.582 785.148 786.317 787.069 788.432 789.299 790.71 792.8 794.722 796.555 798.207 799.825 801.641 803.505 805.667 807.991 810.419 812.922 815.629 817.662 819.491 821.572 822.73 824.094 825.565 827.154 828.754 830.858 831.462 832.463 833.674 833.497 833.332 833.431 833.401 833.075 832.169 830.198 828.819 827.412 826.258 825.131 824.446 823.835 823.282 822.125 821 819.642 818.584 818.257 816.894 816.708 815.492 814.436 813.809 812.562 813.005 813.049 813.344 812.608 811.807 811.014 810.719 810.295 810.25 810.464 810.556 810.949 811.109 811.679 812.216 812.719 812.945 812.972 812.909 812.751 813.172 813.451 813.858 814.551 815.177 816.129 816.848 817.773 818.268 818.667 819.435 820.519 821.406 822.194 822.947 823.735 824.378 825.244 826.441 827.234 828.042 829.179 829.713 830.782 830.996 832.454 833.864 835.521 837.09 837.686 838.782 839.805 841.621 843.537 844.614 845.865 846.482 847.937 850.282 851.067 851.897 853.258 855.527 856.497 859.515 860.793 862.243 863.313 864.555 866.594 868.322 869.417 870.987 872.22 873.293 874.746 875.918 876.726 878.078 878.957 880.431 882.011 883.419 885.783 887.839 890.139 892.123 893.92 895.964 897.569 898.699 900.666 902.55 905.716 908.046 910.489 912.915 915.29 917.951 920.856 923.799 926.779 930.008 935.106 939.083 940.831 941.644 944.172 946.165 951.077 952.939 953.947 955.579 956.023 956.111 957.228 958.406 959.838 961.419 963.681 966.816 971.74 976.497 980.924 984.691 989.077 992.623 995.825 998.566 1003.938 1007.137 1010.442 1014.83 1023.826 1026.761 1028.395 1030.174 1031.92 1033.19 1033.802 1034.568 1035.029 1036.528 1036.042 1033.856 1032.912 1031.183 1029.79 1029.466 1029.045 1027.307 1026.798 1027.07 1025.982 1027.269 1027.629 1024.865 1024.553 1023.607 1023.783 1023.334 1023.775 1024.074 1024.342 1024.159 1024.408 1024.577 1024.767 1024.747 1024.457 1023.931 1022.713 1021.698 1020.63 1019.892 1019.226 1019.093 1019.789 1020.755 1021.688 1023.026 1024.468 1025.688 1026.857 1028.384 1029.9 1031.38 1033.027 1034.199 1035.45 1036.696 1037.33 1035.474 1031.998 1030.359 1029.57 1028.713 1028.46 1028.733 1029.185 1029.572 1029.949 1030.16 1030.134 1030.058 1029.905 1030.079 1030.111 1030.288 1030.958 1032.016 1032.78 1033.26 1034.183 1035.093 1035.928 1037.148 1038.078 1037.503 1037.607 1038.417 1039.75 1040.883 1041.954 1043.181 1044.015 1045.069 1046.66 1047.784 1049.16 1050.869 1052.362 1053.709 1054.755 1055.077 1053.642 1051.941 1050.262 1048.827 1047.059 1045.678 1044.416 1043.418 1042.128 1042.017 1041.44 1039.882 1038.507 1037.719 1036.579 1035.601 1033.993 1031.471 1029.448 1030.607 1031.734 1033.056 1033.357 1032.79 1032.703 1032.381 1031.651 
803.572 803.65 803.603 803.507 803.452 802.977 802.526 801.86 802.211 802.56 802.403 802.723 803.024 802.965 802.511 802.244 802.345 801.683 800.925 800.417 800.279 799.94 799.651 799.537 799.378 799.355 799.957 800.708 800.966 801.237 801.355 801.996 802.388 803.229 802.656 802.576 802.209 800.642 798.285 797.128 795.85 795.192 794.393 793.542 792.301 790.949 789.419 787.512 786.148 784.14 782.641 780.983 779.009 777.472 775.874 774.188 772.41 771.113 768.783 767.397 766.006 764.383 762.597 760.55 758.527 755.823 754.613 752.837 751.859 750.433 749.103 748.128 746.947 745.632 744.63 743.277 742.411 740.706 739.64 738.412 736.972 736.074 734.437 733.319 732.016 730.209 728.446 726.325 725.082 723.102 721.797 720.124 718.185 717.021 715.568 715.047 714.353 714.003 713.925 714.235 714.77 715.169 715.884 715.614 714.932 713.271 710.862 708.881 706.228 704.035 702.186 700.521 699.354 697.858 697.516 696.521 695.243 693.806 692.609 691.206 690.45 689.581 688.632 687.237 685.822 683.86 681.635 679.116 676.05 672.319 668.985 665.279 661.831 658.379 656.927 658.954 661.593 664.879 667.922 670.559 673.673 676.407 677.187 679.892 681.423 680.989 680.162 679.092 677.589 675.949 675.764 676.45 676.847 677.431 677.84 678.597 679.537 680.715 681.743 682.596 682.624 682.162 682.262 683.065 683.31 684.566 684.994 686.267 687.579 689.713 690.697 691.807 693.207 693.453 694.125 695.351 696.577 698.057 698.347 699.721 701.719 703.775 705.012 706.964 710.098 713.885 717.32 721.06 723.357 726.422 729.562 733.001 736.05 738.869 742.111 744.825 748.421 751.426 753.235 757.254 760.093 762.873 765.45 768.085 770.933 773.337 775.58 777.995 778.962 779.943 780.95 783.707 784.889 786.286 787.5 788.503 789.445 790.077 791.572 793.277 795.097 796.793 798.322 799.842 801.568 803.475 805.854 808.427 810.998 813.641 816.291 818.213 820.032 821.482 822.866 824.023 825.47 826.981 828.507 830.169 831.3 832.002 833.21 833.086 833.385 833.447 833.074 832.465 830.418 828.512 827.081 825.568 824.095 822.713 821.704 820.619 820.089 819.118 818.259 817.33 815.714 814.999 814.21 812.681 812.507 811.336 810.103 808.767 808.853 809.897 809.506 808.72 808.392 807.617 807.075 807.003 806.984 807.085 807.124 807.67 807.887 808.212 808.817 809.106 809.436 809.887 809.341 809.444 809.496 809.872 810.531 811.159 811.902 812.749 813.372 814.194 814.796 815.467 816.535 817.575 818.081 818.633 819.471 820.544 821.005 821.727 822.544 823.753 824.321 825.234 825.888 827.046 827.88 829.046 830.77 831.951 833.352 834.461 835.161 836.631 837.687 839.665 839.824 841.293 842.446 843.599 844.766 846.651 848.255 849.253 850.914 852.805 855.022 856.74 859.01 859.219 860.621 862.651 864.089 865.647 867.045 868.428 869.759 871.192 872.323 873.377 874.753 875.561 876.679 878.157 880.214 882.331 884.536 886.898 888.145 889.681 891.215 893.905 895.176 896.952 899.096 901.531 903.478 906.529 909.699 912.707 915.297 918.507 921.595 923.685 925.618 930.548 935.361 936.826 937.577 940.243 942.567 946.658 950.289 949.409 950.349 951.595 951.839 952.88 954.058 956.262 958.487 960.983 964.681 968.418 972.077 977.674 980.942 983.57 987.953 991.725 994.64 999.477 1002.567 1007.576 1011.731 1016.057 1019.684 1023.909 1027.882 1029.632 1029.928 1030.316 1029.754 1031.266 1031.128 1030.811 1028.777 1027.709 1027.72 1026.323 1025.713 1025.402 1023.746 1022.83 1024.199 1022.679 1022.111 1022.852 1021.984 1020.277 1019.762 1020.312 1020.091 1020.793 1021.188 1021.385 1021.654 1022.116 1022.32 1022.57 1022.702 1022.331 1021.55 1020.784 1019.78 1019.009 1018.223 1017.795 1017.861 1018.515 1019.489 1020.452 1021.849 1023.182 1024.513 1026.009 1027.63 1029.033 1030.639 1032.176 1033.583 1034.894 1036.356 1037.653 1036.782 1034.079 1032.065 1030.815 1030.171 1029.716 1029.769 1030.027 1030.341 1030.478 1030.603 1030.532 1029.885 1029.402 1028.958 1028.777 1028.953 1029.488 1030.601 1031.365 1031.921 1033.019 1033.848 1034.677 1035.561 1036.181 1036.324 1037.004 1038.267 1039.603 1040.723 1041.947 1042.817 1044.01 1045.173 1046.324 1047.567 1048.783 1050.323 1051.691 1053.008 1054.205 1053.779 1052.108 1050.445 1048.455 1046.645 1045.232 1043.968 1042.353 1041.564 1040.931 1040.41 1040.214 1038.983 1037.939 1036.93 1036.087 1035.063 1034.021 1032.431 1031.066 1031.615 1032.106 1032.279 1032.679 1032.905 1033.456 1033.544 1033.122 
806.329 806.313 806.476 806.276 806.132 805.842 805.643 805.227 804.788 804.733 805.092 805.45 805.829 805.439 805.049 804.809 804.603 803.975 803.188 802.729 802.113 801.76 801.403 801.041 800.687 800.279 800.317 800.436 800.713 800.444 800.337 800.344 800.641 800.739 800.244 798.942 797.711 796.939 795.17 794.527 793.237 792.671 791.564 790.533 789.51 788.407 787.741 785.907 784.146 782.144 780.463 778.788 777.598 776.292 774.635 772.42 771.842 769.755 767.695 765.645 764.256 762.309 760.438 758.759 756.749 753.922 752.656 751.058 749.17 747.897 746.701 745.828 744.946 743.278 742.474 740.819 739.927 738.995 737.339 736.186 734.545 733.482 732.123 730.481 728.973 727.538 725.918 724.194 722.479 720.686 719.039 717.766 715.508 714.416 713.123 712.638 712.044 711.517 712.095 711.83 712.503 713.062 713.77 713.794 713.312 712.155 709.993 707.719 705.029 703 700.601 699.304 697.472 696.135 694.996 694.063 692.602 691.175 689.679 688.49 687.303 686.266 685.201 683.575 682.876 681.576 679.501 677.339 674.161 670.26 666.808 663.662 660.524 656.994 654.415 656.277 658.809 661.859 665.323 667.835 671.029 672.979 673.649 675.936 677.268 678.108 677.683 676.609 675.386 674.403 673.74 674.133 674.574 674.939 675.317 675.931 676.434 677.912 679.112 679.784 679.662 679.779 679.945 680.576 681.346 682.102 682.942 683.881 685.399 686.761 688.132 689.185 689.838 690.947 691.267 691.897 693.598 694.01 694.915 697.102 698.111 699.725 702.904 706.292 709.441 712.877 716.085 718.864 721.771 724.813 728.055 731.903 734.9 738.048 741.219 744.317 747.628 750.882 752.249 757.23 759.6 763.005 765.084 767.487 770.144 772.643 774.773 777.412 778.885 780.048 781.616 783.85 785.824 786.761 788.145 789.361 790.514 791.576 792.774 794.268 795.818 797.362 798.878 800.361 801.924 804.082 806.652 809.236 811.836 814.427 816.699 818.709 820.367 821.65 822.874 824.1 825.393 826.617 828.171 829.446 830.489 831.336 831.95 832.28 832.814 832.678 832.178 830.763 829.197 827.622 825.734 824.233 822.585 820.93 819.394 818.118 817.131 816.057 815.114 814.439 813.591 812.292 811.784 811.247 809.838 809.144 807.955 807.426 806.246 805.942 805.57 805.674 804.612 804.005 803.562 803.685 803.926 803.71 803.788 804.343 804.789 805.033 805.559 805.599 806.138 806.346 806.178 806.247 806.324 806.52 807.101 807.633 808.651 809.404 810.035 810.911 811.405 812.047 813.201 813.912 814.98 815.751 816.415 817.311 817.556 818.256 818.996 820.098 820.612 821.274 822.139 823.173 824.72 826.064 827.398 828.686 829.73 830.744 831.731 832.626 833.835 835.146 836.533 837.885 838.848 840.453 841.585 843.188 844.865 846.173 847.968 849.561 851.336 852.634 854.566 855.932 857.618 859.226 860.639 862.271 863.892 865.253 866.498 867.759 868.936 870.194 871.255 871.969 873.29 874.612 877.116 879.072 880.903 882.684 883.998 885.44 887.023 888.992 890.507 891.965 894.132 896.749 899.815 903.25 906.298 908.784 912.515 916.094 918.595 921.019 922.794 925.081 928.236 930.937 933.468 936.731 940.013 945.217 947.31 945.122 945.054 945.77 947.305 949.392 951.139 953.24 955.958 959.022 963.141 965.797 968.689 972.688 976.41 980.535 984.257 988.334 991.772 995.238 999.147 1004.23 1008.569 1014.076 1016.876 1021.455 1024.487 1025.977 1025.924 1026.283 1025.819 1026.479 1025.471 1025.368 1024.135 1023.775 1022.561 1022.334 1021.779 1021.55 1019.939 1018.99 1019.173 1020.087 1018.913 1018.36 1018.004 1016.995 1016.68 1016.51 1016.603 1017.222 1017.733 1018.467 1019.068 1019.502 1020.255 1020.537 1020.656 1020.422 1019.903 1019.113 1017.896 1017.351 1016.78 1016.313 1016.342 1017.121 1018.215 1019.379 1020.636 1021.976 1023.351 1024.897 1026.442 1027.985 1029.434 1031.245 1032.742 1034.117 1035.707 1037.475 1038.115 1035.906 1034.08 1032.729 1031.608 1031.004 1031.037 1031.145 1031.486 1031.362 1031.276 1030.778 1030.232 1029.444 1028.427 1028.17 1028.245 1028.344 1028.982 1030.066 1031.367 1031.969 1032.841 1033.199 1034.115 1034.594 1035.466 1036.703 1037.739 1039.207 1040.347 1041.522 1042.635 1043.744 1044.911 1046.272 1047.568 1048.822 1049.83 1051.122 1052.261 1053.796 1053.565 1050.632 1048.645 1046.922 1045.294 1043.644 1042.268 1041.12 1040.288 1039.441 1038.217 1037.279 1036.62 1036.124 1036.101 1035.393 1034.747 1033.778 1032.283 1030.782 1031.183 1031.494 1032.044 1031.865 1032.317 1033.055 1033.281 1032.763 
809.061 808.789 809.011 809.712 809.604 809.173 809.06 808.707 808.373 808.392 808.473 808.478 808.329 807.709 807.229 807.343 806.81 806.134 805.555 804.72 803.911 803.326 802.665 802.114 801.444 801.111 801.231 801.336 800.841 800.491 799.899 799.167 798.319 798.024 797.44 796.647 795.257 794.431 793.366 792.031 790.645 789.979 788.876 788.013 787.726 787.384 785.892 784.308 782.487 779.846 778.216 776.941 775.382 773.699 772.441 771.49 770.525 768.645 766.866 764.96 762.961 760.867 758.307 756.299 754.25 752.087 750.148 749.271 747.458 745.673 744.52 743.48 742.463 741.44 740.235 739.177 738.241 736.899 735.349 734.071 732.541 730.953 729.426 728.181 726.88 725.247 723.723 721.938 720.375 718.415 716.58 715.214 713.306 712.175 711.419 710.33 709.201 708.911 709.1 709.689 710.522 711.051 711.285 711.923 711.439 710.477 709.029 706.721 704.242 701.972 699.917 698.077 696.28 694.403 692.501 691.629 689.995 688.361 686.79 685.655 684.144 683.169 682.608 681.707 680.056 678.563 677.144 675.025 672.128 668.742 665.066 662.51 659.393 655.6 653.392 653.801 656.593 659.959 662.844 665.525 667.723 669.753 670.919 672.841 674.827 675.463 675.556 675.007 673.949 672.794 671.722 672.097 672.285 672.403 672.779 673.09 673.708 675.187 676.391 677.069 677.022 677.561 677.737 677.738 678.341 679.541 680.556 681.533 682.981 684.018 685.435 686.422 687.671 688 688.575 689.367 690.536 690.632 692.338 693.935 696.366 698.862 702.723 705.679 708.138 711.533 714.744 717.71 721.438 724.565 727.378 730.417 733.755 736.625 739.798 743.117 746.647 749.634 751.559 755.817 758.465 761.801 764.679 766.901 769.334 771.661 774.431 776.816 778.504 780.271 781.335 782.899 784.766 786.528 787.43 788.943 790.469 791.849 793.174 794.733 796.437 798.09 799.708 801.256 803.045 805.139 807.539 809.824 811.933 814.433 816.514 818.645 820.319 821.6 822.741 824.001 825.282 826.494 827.843 829.03 830.032 830.838 831.486 831.778 832.003 831.863 831.293 829.833 828.263 826.09 824.2 822.466 819.952 817.958 816.954 815.887 814.683 813.634 812.709 811.006 810.181 809.442 810.087 809.36 808.443 807.695 805.984 805.582 804.491 803.125 802.607 802.11 801.648 801.493 800.52 800.554 799.988 800.199 799.922 800.692 801.449 801.868 802.417 802.46 802.614 802.768 802.653 803.16 802.912 803.423 803.834 804.518 805.365 806.267 806.836 807.505 807.969 808.733 809.771 810.716 811.728 812.417 812.86 813.639 814.264 814.965 815.952 817.171 817.582 818.255 819.122 820.314 821.808 823.197 824.501 825.743 826.669 827.571 828.496 829.422 830.359 831.946 833.379 834.768 835.847 837.173 838.869 840.121 841.628 843.254 844.881 846.283 847.712 849.519 851.227 852.898 854.674 855.87 857.542 858.853 860.374 861.921 863.391 864.434 865.494 866.687 867.808 868.978 870.116 871.688 873.408 875.155 877.045 878.45 879.821 881.2 882.961 884.882 886.584 888.286 890.153 892.236 896.307 900.172 902.73 905.707 909.076 912.522 915.625 918.321 920.422 922.833 925.121 927.098 929.257 933.267 938.235 941.763 942.214 941.352 941.424 942.438 944.131 946.282 948.068 950.251 953.453 956.9 960.1 962.673 965.353 969.21 973.596 977.575 981.508 986.121 989.488 993.145 997.219 1001.497 1007.024 1011.395 1014.905 1017.687 1019.97 1021.921 1022.908 1021.4 1020.724 1020.72 1020.714 1020.675 1021.061 1019.987 1018.359 1017.513 1017.852 1017.422 1015.711 1015.094 1015.168 1014.991 1015.026 1015.291 1014.1 1013.859 1013.77 1013.614 1013.948 1014.42 1015.17 1015.834 1016.545 1017.086 1017.769 1018.365 1018.72 1018.394 1017.874 1017.171 1016.057 1015.49 1014.923 1014.522 1014.917 1015.797 1016.933 1018.032 1019.433 1020.683 1022.051 1023.7 1025.121 1026.624 1028.255 1029.952 1031.619 1033.242 1035.005 1037.096 1038.702 1037.782 1036.065 1034.386 1033.208 1032.488 1032.39 1032.375 1032.478 1032.374 1031.885 1031.404 1030.687 1029.492 1027.867 1027.589 1027.537 1027.793 1028.357 1029.157 1030.042 1031.105 1032.241 1032.297 1033.06 1033.842 1034.944 1036.564 1037.392 1038.229 1039.573 1041.003 1042.036 1043.161 1044.549 1046.849 1048.13 1049 1049.85 1050.351 1051.151 1052.269 1052.27 1050.196 1047.996 1046.088 1043.707 1042.233 1040.774 1039.43 1038.576 1037.628 1036.281 1035.124 1034.247 1034.17 1033.873 1034.251 1033.401 1032.465 1030.786 1029.129 1029.285 1029.618 1030.242 1031.122 1031.834 1032.902 1033.176 1032.286 
812.26 811.987 812.451 813.242 813.306 812.807 812.469 812.222 812.492 811.93 811.406 811.741 811.479 810.703 809.925 809.805 809.115 808.396 807.72 806.801 806.208 805.751 804.722 803.736 802.711 801.648 800.812 800.646 800.931 801.841 800.689 798.765 797.214 796.153 794.913 793.979 793.002 792.112 790.823 790.011 788.889 787.646 786.878 786.095 785.14 784.745 783.934 782.055 780.219 777.914 776.434 774.872 773.171 771.347 770.766 769.633 768.391 767.547 765.678 764.184 762.592 760.379 758.195 755.022 752.317 750.684 748.348 746.541 744.801 743.062 741.825 741.327 740.477 739.088 737.825 737.174 736.204 734.702 733.463 732.022 730.527 729.196 727.534 726.156 724.518 723.27 721.478 719.861 718.124 716.274 714.395 712.711 711.708 710.496 708.908 707.882 707.042 706.763 707.152 707.45 708.218 708.982 709.324 709.786 709.226 708.175 707.19 705.147 703.182 700.903 698.693 696.576 694.636 692.761 690.68 688.937 687.236 685.85 684.154 682.351 681.167 679.375 679.232 678.459 677.456 675.809 673.939 672.6 669.295 666.547 663.584 660.282 657.852 654.357 651.371 651.263 654.637 658.465 661.572 663.52 666.017 667.776 668.661 671.339 672.944 673.655 674.366 673.58 671.291 669.764 668.663 669.669 670.015 670.011 670.104 670.491 671.348 672.628 673.898 674.539 674.5 674.463 675.171 675.329 675.454 676.101 677.485 678.505 679.725 681.206 682.2 683.252 684.615 684.844 686.22 686.689 686.851 687.628 689.517 692.832 695.556 698.943 701.995 704.813 707.386 710.524 713.85 716.901 720.047 723.487 726.381 730.179 732.618 735.468 739.118 741.655 745.386 748.236 751.429 753.94 757.104 759.808 762.998 765.369 767.963 770.234 772.425 775.643 777.66 779.282 780.028 781.869 783.72 784.835 786.939 787.92 789.537 791.16 792.764 794.492 796.232 798.209 800.096 801.793 803.608 805.421 807.372 809.349 811.326 813.168 815.64 817.62 819.529 821.011 822.353 823.744 825.086 826.254 827.529 828.691 829.654 830.418 831.053 831.327 831.439 831.357 830.832 829.213 827.162 824.73 822.008 820.147 817.499 815.391 814.318 813.394 812.97 812.05 810.544 808.442 807.06 805.851 806.435 806.875 805.543 802.921 802.861 803.351 802.266 800.262 800.335 798.918 798.642 797.638 797.346 797.329 796.696 797.087 797.12 797.773 797.858 798.689 798.869 799.257 799.843 799.584 800.415 799.98 799.514 799.976 800.485 801.432 802.229 802.784 803.66 804.432 804.97 806.014 806.512 807.403 808.305 809.102 809.859 810.53 811.194 811.894 812.707 813.548 814.279 815.046 816.08 817.407 818.674 819.978 821.361 822.503 823.524 824.407 825.305 826.162 826.934 828.029 829.962 831.162 832.424 833.878 835.483 837.025 838.643 840.149 841.802 843.417 845.068 846.991 848.668 849.901 851.11 852.577 854.351 856.085 857.701 859.05 860.264 861.433 862.424 863.612 864.647 865.9 867.279 868.796 870.474 872.31 873.714 874.85 876.31 877.833 880.009 881.843 883.391 885.188 887.065 888.668 891.577 896.24 897.99 900.824 905.832 909.543 911.973 914.51 917.127 919.634 920.896 922.779 925.667 929.021 935.424 937.221 937.935 937.658 938.168 939.368 941.161 942.988 945.096 947.219 950.41 953.894 957.181 960.17 963.3 966.759 971.247 975.333 979.103 983.525 987.345 990.97 994.616 998.486 1003.718 1007.872 1012.418 1014.652 1016.641 1018.895 1018.276 1017.078 1016.865 1016.05 1015.772 1015.782 1017.017 1016.424 1014.797 1013.976 1014.16 1013.29 1012.022 1011.764 1011.412 1011.302 1011.45 1011.052 1010.852 1010.736 1011.024 1011.207 1011.516 1011.897 1012.6 1013.459 1014.037 1014.782 1015.522 1015.669 1015.635 1015.375 1015.162 1014.864 1013.818 1013.401 1013.015 1012.949 1013.273 1014.143 1015.134 1016.386 1017.597 1018.884 1020.429 1021.901 1023.523 1025.182 1026.704 1028.551 1030.503 1032.315 1034.239 1036.375 1038.479 1039.012 1037.727 1036.33 1035.279 1034.233 1034.115 1033.87 1033.813 1033.754 1033.221 1032.714 1031.763 1029.892 1027.328 1027.143 1026.921 1027.249 1027.799 1028.492 1029.589 1030.303 1031.218 1031.707 1032.532 1033.516 1034.302 1035.758 1036.887 1037.747 1038.944 1040.366 1041.616 1042.685 1044.625 1046.881 1050.009 1050.3 1050.029 1050.413 1050.802 1050.839 1050.358 1048.693 1046.663 1044.541 1042.022 1040.382 1038.817 1037.322 1036.117 1034.814 1033.671 1032.269 1031.448 1031.91 1032.242 1032.598 1032.454 1031.058 1028.819 1026.985 1026.749 1027.837 1028.75 1029.993 1031.232 1032.017 1033.042 1033.036 
820.303 818.501 815.181 817.175 817.229 816.571 815.856 815.778 816.342 815.595 815.054 815.54 814.602 813.833 813.099 812.454 811.694 811.084 810.114 809.329 808.365 807.551 806.297 805.027 803.93 802.654 801.348 799.75 798.317 797.469 796.286 795.504 795.405 794.645 793.36 792.484 791.489 790.613 789.365 787.764 786.847 786.145 784.579 783.791 782.698 781.966 780.907 779.768 777.932 775.796 774.068 772.442 770.427 769.923 768.538 767.259 766.201 765.119 763.593 762.18 761.012 759.086 757.209 754.32 752.026 749.1 746.135 744.644 742.97 741.184 739.8 738.929 738.116 736.738 736.004 735.212 734.308 732.839 731.679 730.347 728.719 727.259 725.826 724.209 722.585 721.267 719.828 717.941 715.945 714.513 712.629 711.563 710.028 708.252 707.055 705.592 705.079 705.182 705.395 705.637 706.27 706.978 707.51 707.063 706.891 706.047 705.318 703.82 701.924 699.941 697.829 695.309 693.32 691.066 689.325 687.101 684.908 683.419 681.85 680.083 677.81 676.464 675.484 675.061 674.094 671.724 671.343 670.018 667.379 665.181 661.778 657.634 655.449 652.799 649.148 648.529 652.109 655.349 658.3 661.34 663.512 665.722 666.747 668.825 670.825 672.282 673.057 671.782 669.036 666.795 665.854 667.184 667.5 667.473 667.569 667.994 668.969 670.265 671.44 672.094 672.056 672.43 672.231 672.712 673.087 673.858 674.929 675.636 676.924 678.104 679.533 680.759 682.069 682.678 683.657 683.684 683.876 685.923 688.956 692.146 695.268 698.263 701.263 704.544 707.168 709.757 712.58 715.643 718.641 722.212 725.426 728.778 731.83 734.943 738.037 740.745 744.33 746.816 749.94 752.668 755.673 758.57 761.012 763.402 765.66 767.894 770.376 773.052 774.631 776.482 777.79 779.606 781.639 782.861 785.38 787.132 788.37 789.899 791.427 793.251 795.052 797.265 799.419 801.38 803.261 805.133 807.106 808.989 810.611 811.04 813.827 815.932 817.752 819.818 821.743 823.318 824.818 826.107 827.337 828.497 829.38 830.114 830.715 830.855 830.994 830.871 830.283 827.872 825.82 824.025 820.968 818.143 815.944 813.72 812.275 810.912 810.471 809.144 807.145 806.406 804.93 803.201 802.782 801.573 800.262 799.486 799.571 800.228 800.66 796.788 796.088 795.711 795.009 794.647 794.628 794.745 794.882 794.238 794.145 793.625 793.991 794.78 795.27 795.977 796.857 796.323 796.622 796.502 796.324 796.638 797.185 797.735 798.607 799.46 800.335 800.987 801.818 802.566 803.358 804.28 805.076 805.725 806.27 807.26 808.136 809.011 809.83 810.442 811.237 812.172 813.097 814.236 815.557 816.682 818.137 819.112 820.197 821.033 821.94 822.664 823.417 824.489 825.959 827.439 828.868 830.237 831.893 833.365 835.182 837 838.518 840.401 841.844 843.695 845.488 846.816 848.326 849.711 851.164 852.834 854.447 855.838 856.899 858.155 859.128 860.363 861.513 862.73 864.079 865.595 866.937 868.98 870.29 871.631 873.065 874.577 876.759 878.621 880.293 882.296 884.191 885.337 887.025 889.152 891.866 894.967 898.082 903.808 908.052 909.294 910.968 914.741 916.742 918.664 922.57 926.23 931.106 932.448 934.396 933.849 934.535 936.33 938.151 940.376 942.492 944.544 947.421 950.771 954.811 957.589 960.828 964.588 968.973 973.608 977.657 981.69 986.116 989.863 993.093 996.748 1000.646 1005.603 1009.055 1012.159 1013.61 1014.401 1012.237 1012.803 1013.051 1011.93 1010.876 1011.809 1013.252 1012.98 1010.834 1010.624 1010.683 1010.16 1008.56 1008.447 1007.837 1007.421 1007.394 1007.79 1007.89 1007.694 1007.903 1008.767 1009.302 1009.41 1009.973 1010.872 1011.716 1012.235 1012.265 1012.742 1012.719 1012.766 1012.585 1012.387 1011.484 1010.959 1010.932 1010.979 1011.383 1012.235 1013.367 1014.737 1015.873 1017.146 1018.756 1020.252 1021.88 1023.667 1025.101 1027.202 1029.435 1031.481 1033.418 1035.731 1037.85 1039.221 1039.59 1038.639 1037.729 1036.562 1035.876 1035.498 1035.091 1034.946 1034.465 1033.878 1032.538 1029.573 1027.577 1027.053 1026.767 1026.811 1027.309 1027.959 1028.944 1029.859 1030.632 1031.269 1032.372 1033.288 1034.25 1035.453 1036.379 1037.373 1038.624 1039.885 1041.096 1042.464 1044.509 1046.622 1048.569 1051.154 1051.198 1051.787 1051.945 1051.604 1050.197 1048.231 1046.094 1043.672 1041.168 1039.346 1037.79 1035.664 1033.86 1032.788 1031.624 1030.322 1029.579 1029.677 1029.956 1030.404 1030.395 1028.645 1026.539 1025.372 1025.495 1026.592 1028.077 1029.64 1030.56 1031.682 1032.32 1032.35 
824.808 825.799 824.622 821.656 820.599 820.366 819.655 820.068 820.446 821.369 820.706 819.529 818.298 816.847 816.384 815.135 814.361 813.567 812.746 811.764 810.581 808.907 807.157 804.809 803.103 801.503 799.75 797.69 795.444 794.589 792.996 792.343 791.694 791.366 790.851 790.272 789.475 788.758 787.466 786.358 785.017 784.029 782.903 781.401 780.552 779.386 778.105 776.839 775.65 773.593 771.762 769.668 769.182 767.412 765.793 764.876 763.914 762.664 761.343 759.987 758.477 756.752 755.235 752.365 749.98 747.78 744.472 741.831 740.066 738.682 737.627 736.911 735.726 734.739 733.751 733.079 731.954 730.838 729.671 728.27 726.937 725.803 723.99 722.301 721.008 719.274 718.107 716.18 714.554 712.758 711.15 709.647 708.022 706.532 704.895 703.642 703.452 702.907 703.469 703.261 703.953 704.94 705.409 704.961 704.626 703.938 703.428 702.342 700.921 699.497 697.196 694.83 692.52 689.828 688.058 685.728 683.71 681.473 679.703 677.668 675.876 674.471 673.099 672.448 671.401 670.219 669.679 668.314 665.368 663.106 660.547 657.491 654.419 651.891 648.871 646.492 649.28 652.314 655.134 657.831 660.753 663.837 664.671 666.436 668.401 669.906 670.725 669.265 666.981 664.888 663.584 663.885 664.569 664.924 665.187 665.479 666.483 667.809 669.051 669.648 669.804 669.641 669.879 670.033 670.311 671.492 672.321 673.753 674.672 675.851 677.443 677.91 679.007 679.77 680.013 680.119 682.377 685.712 688.695 691.691 694.61 697.606 700.61 703.598 706.472 709.009 712.09 715.042 718.3 721.488 724.477 727.73 730.464 733.778 736.462 739.239 742.675 745.329 748.458 751.077 753.605 756.38 758.71 761.319 763.585 765.623 767.717 769.561 771.444 773.229 775.062 776.746 778.659 780.853 783.056 785.474 787.126 788.23 789.732 791.366 793.188 795.254 798.04 800.22 802.014 803.897 805.662 807.507 809.146 809.916 812.558 814.078 816.212 818.817 820.893 822.795 824.55 825.947 827.161 828.356 829.243 829.857 830.357 830.544 830.533 829.819 828.615 826.882 825.123 823.264 820.586 817.818 814.625 812.658 810.893 809.267 807.294 805.718 805.57 804.322 802.587 801.602 799.364 798.186 797.033 796.234 794.881 794.462 794.743 793.584 793.047 792.763 792.558 791.899 790.802 790.761 791.318 791.234 791.114 790.689 791.089 791.588 792.522 792.629 792.527 792.629 792.702 792.751 792.51 793.269 794.019 794.447 795.506 796.156 796.863 797.813 798.348 798.971 799.862 800.66 801.467 802.198 803.09 803.972 804.826 805.826 806.727 807.359 808.006 808.954 810.282 811.546 812.528 813.622 814.988 816.022 817.062 817.866 818.627 819.584 820.749 821.926 822.924 824.341 825.65 827.074 828.63 830.28 831.998 833.822 835.555 837.427 838.768 840.422 842.071 843.459 844.982 846.605 847.886 849.627 851.183 852.533 853.641 854.733 855.804 856.869 858.137 859.483 860.806 862.445 863.825 865.145 866.773 868.366 870.061 871.383 873.374 875.537 877.261 879.206 880.678 882.022 884.084 886.22 888.434 890.499 892.966 897.642 902.19 903.499 906.599 910.054 912.823 914.424 917.653 923.404 925.866 928.043 928.942 928.934 930.822 933.006 935.334 937.6 940.063 942.543 945.266 948.225 952.127 955.206 958.925 962.507 966.61 972.071 976.704 980.536 984.275 987.81 991.177 995.096 999.332 1002.85 1006.546 1008.924 1009.475 1008.053 1008.475 1009.363 1008.765 1006.835 1007.26 1009.095 1009.852 1008.198 1006.784 1007.362 1007.553 1005.645 1004.42 1003.859 1004.068 1003.857 1003.946 1004.465 1004.465 1004.387 1004.867 1005.309 1006.003 1006.593 1007.507 1008.258 1009.064 1009.261 1009.519 1009.871 1010.303 1010.183 1010.043 1010.031 1009.334 1009.09 1008.783 1008.975 1009.463 1010.363 1011.325 1012.935 1014.154 1015.406 1016.938 1018.517 1020.38 1022.015 1023.622 1025.711 1028.074 1030.243 1032.567 1034.416 1036.831 1038.916 1040.066 1040.216 1039.44 1038.498 1037.286 1035.976 1035.09 1033.898 1033.08 1033.524 1033.039 1029.363 1028.086 1026.717 1026.608 1026.646 1027.017 1027.715 1028.505 1029.508 1030.251 1031.105 1032.286 1033.189 1034.264 1035.235 1036.176 1037.27 1038.501 1039.727 1041.142 1042.584 1044.206 1045.752 1047.702 1050.518 1053.228 1053.761 1055.093 1054.146 1052.31 1050.135 1048.382 1045.699 1042.863 1040.134 1038.011 1035.763 1033.535 1032.258 1030.637 1029.278 1028.402 1028.353 1028.606 1029.167 1029.154 1027.71 1026.218 1025.194 1025.229 1026.313 1027.922 1029.257 1030.472 1031.512 1031.899 1032.312 
829.4 831.542 829.21 826.084 824.69 825.114 824.766 824.537 824.357 825.835 825.813 824.246 823.009 820.34 819.256 817.32 816.441 816.175 815.644 814.403 812.834 810.212 805.963 803.057 801.214 799.344 797.842 796.475 794.287 792.239 791.052 789.892 788.651 788.028 788.04 787.972 787.177 786.29 785.65 784.687 783.26 781.959 780.778 779.394 778.349 776.871 775.514 774.435 773.132 771.442 769.698 768.641 767.188 765.843 764.096 762.923 761.835 760.53 759.099 757.333 755.853 754.307 752.51 750.184 748.13 745.609 743.15 740.192 738.215 736.263 735.535 734.61 733.494 732.673 731.681 731.14 729.833 729.245 727.998 726.325 725.039 723.66 722.222 720.368 719.099 717.695 716.336 714.84 713.11 711.039 709.497 707.838 706.415 704.366 703.092 702.122 701.303 701.03 701.268 701.569 702.059 702.448 702.452 701.735 701.692 701.624 701.494 701.279 700.033 698.631 696.707 694.915 692.207 689.945 687.685 685.157 682.561 680.361 677.908 675.437 673.557 672.054 670.609 669.95 669.082 668.484 667.286 665.927 663.999 661.28 658.737 655.71 653.147 649.904 646.879 644.705 647.033 649.488 652.27 655.155 658.277 660.211 661.764 664.515 666.623 668.177 668.802 666.67 665.443 662.63 661.237 661.019 661.84 662.225 662.48 662.967 664.063 665.541 666.738 667.272 667.363 666.946 667.353 667.288 668.331 669.403 669.981 671.188 672.169 673.598 674.359 675.381 676.416 676.601 676.112 678.375 682.412 685.668 688.278 691.112 693.784 696.655 699.233 702.38 705.503 708.467 711.281 714.339 717.525 720.707 723.663 726.507 729.798 732.597 734.918 737.928 740.968 743.86 746.329 749.218 751.56 754.139 756.549 758.697 761.112 763.054 765.205 766.785 768.423 770.416 772.322 774.345 776.99 779.056 780.751 782.848 784.542 787.037 787.833 790.071 791.561 793.593 795.796 798.032 800.25 802.033 803.641 805.091 806.326 808.253 810.736 812.929 815.245 817.708 820.107 822.271 824.359 825.841 827.137 828.363 829.274 829.851 830.254 830.289 829.899 828.844 827.514 825.987 824.156 822.07 819.468 817.124 814.228 812.097 810.516 808.623 805.168 803.504 802.332 800.615 800.023 797.765 795.808 795.106 794.007 793.068 792.133 791.462 791.594 791.193 790.017 789.056 788.518 788.293 787.893 788.087 788.28 788.99 788.381 787.193 788.448 788.213 789.033 789.535 789.245 789.157 788.947 789.03 789.514 789.977 790.342 790.935 791.823 792.385 793.551 794.65 795.538 795.726 796.676 797.617 798.165 798.855 799.534 800.404 801.49 802.35 803.099 804.048 804.787 805.676 806.816 808.199 809.342 810.532 811.667 812.723 813.948 814.719 815.544 816.367 817.44 818.74 820.03 821.344 822.623 824.135 825.683 827.383 829.024 830.661 832.472 834.045 835.713 837.269 838.674 840.299 841.93 843.437 844.948 846.795 848.369 849.276 850.489 851.768 852.669 853.691 855.036 856.267 857.725 859.305 860.735 862.314 863.601 865.138 867.036 868.55 870.225 872.194 874.206 875.988 877.454 879.127 881.229 883.208 885.399 887.557 889.884 892.024 895.209 898.548 902.435 905.658 908.226 910.947 914.283 917.643 919.929 922.574 924.834 925.389 927.764 930.217 932.862 935.027 937.81 940.53 943.055 945.864 949.359 952.489 955.963 960.986 964.982 970.563 975.328 979.561 983.175 986.478 990.193 994.77 998.459 1001.187 1003.307 1005.056 1004.56 1003.3 1000.304 1003.026 1002.26 1002.549 1003.94 1005.886 1006.244 1004.331 1003.279 1004.228 1005.075 1002.897 1000.725 1000.086 999.99 1000.385 1000.637 1001.473 1000.753 1001.013 1001.436 1002.345 1003.183 1004.032 1004.833 1005.54 1006.066 1006.664 1006.656 1007.176 1007.415 1007.786 1007.578 1007.378 1006.801 1006.62 1006.456 1007.154 1007.476 1008.348 1009.34 1010.788 1012.246 1013.594 1015.191 1016.7 1018.492 1020.258 1021.995 1024.125 1026.497 1028.917 1031.135 1033.059 1035.677 1037.453 1039.303 1040.788 1040.99 1039.894 1037.53 1035.331 1032.496 1031.316 1030.584 1030.517 1031.2 1030.495 1027.343 1026.619 1026.149 1026.277 1026.785 1027.66 1028.337 1029.132 1030.201 1030.999 1031.879 1033.159 1034.217 1035.145 1036.122 1037.221 1038.504 1040.001 1041.27 1042.718 1044.323 1045.901 1047.569 1049.816 1052.524 1055.025 1057.289 1056.182 1054.344 1052.321 1049.964 1047.194 1043.753 1040.816 1038.352 1035.914 1034.168 1032.74 1030.24 1028.135 1027.392 1027.446 1028.015 1029.448 1029.821 1028.377 1026.735 1025.625 1025.801 1026.651 1028.009 1028.8 1029.841 1030.668 1031.381 1032.04 
831.404 834.31 833.534 830.812 829.343 829.218 828.842 828.599 828.378 828.915 828.419 825.82 824.465 822.23 819.352 816.771 815.94 818.875 817.234 813.786 811.263 807.707 803.487 800.91 799.148 796.747 794.782 793.221 791.423 789.839 788.617 787.334 786.551 787.347 786.305 785.693 784.862 784.125 783.259 782.116 780.97 779.772 778.353 777.204 776.042 774.888 773.642 772.466 771.121 769.216 768.138 766.804 765.093 763.986 761.9 760.802 759.51 758.319 756.908 754.887 753.444 751.993 749.818 748.024 745.865 743.276 741.307 738.92 736.758 734.445 733.192 732.581 731.744 730.705 729.638 728.869 727.772 727.083 725.81 724.643 723.096 721.939 720.462 718.808 717.273 715.596 714.479 713.392 711.694 709.649 707.888 705.984 704.122 702.96 701.125 700.305 699.758 699.237 699.08 699.198 699.788 699.463 699.481 699.68 699.568 699.371 699.36 698.776 698.245 697.252 695.354 693.55 691.581 689.186 686.405 684.228 681.982 679.012 676.312 673.994 671.501 669.636 668.617 667.512 666.445 665.531 664.345 663.087 661.611 659.078 657.247 654.681 651.807 648.016 644.681 643.582 645.452 647.807 650.527 652.539 655.069 657.405 659.759 662.74 664.713 665.806 665.427 664.009 662.949 661.06 658.983 658.329 659.405 659.582 659.885 660.514 661.803 663.26 664.323 664.774 664.664 664.105 664.531 665.204 666.009 666.989 666.906 668.588 669.762 671.075 672.041 673.064 674.109 673.717 675.313 678.225 681.857 684.662 686.904 689.945 692.966 695.563 698.44 701.972 704.673 707.766 710.711 713.818 716.51 719.657 722.603 725.184 727.966 730.748 733.433 736.048 738.822 741.685 744.026 746.716 749.472 751.58 753.881 756.071 758.421 760.336 762.328 763.843 765.785 767.914 769.979 772.131 774.123 776.052 778.009 780.153 782.595 784.276 786.381 788.22 790.58 792.794 794.569 796.406 798.251 799.914 801.244 802.595 804.319 807.087 809.562 812.079 814.705 817.32 819.799 822.173 824.216 825.804 827.197 828.491 829.41 830.024 830.401 830.236 829.452 828.143 826.598 824.807 822.928 820.695 818.558 816.118 813.944 811.489 809.405 806.426 803.813 801.598 800.027 798.391 796.074 794.485 793.394 791.997 791.118 790.126 789.084 788.073 787.39 787.215 786.973 786.533 785.634 784.899 784.126 783.771 783.453 783.568 783.933 784.023 784.054 784.637 785.545 786.055 786.703 786.752 786.17 786.074 786.485 787.078 787.627 787.875 788.436 788.942 790.162 790.612 791.501 792.285 793.328 794.134 794.742 795.543 796.596 797.473 798.303 799.328 800.192 800.845 801.621 802.569 803.596 804.794 806.048 807.482 808.701 809.616 810.597 811.311 812.185 813.148 814.334 815.866 817.25 818.332 819.652 821.157 823.025 824.254 825.958 827.866 829.359 831.252 832.767 834.228 835.781 837.507 838.94 840.293 841.873 843.432 844.9 846.027 847.246 848.434 849.408 850.589 851.847 853.531 854.948 856.225 857.638 859.298 860.822 862.535 863.95 865.735 867.534 869.25 870.884 872.398 873.813 875.03 877.351 880.232 882.076 884.318 886.94 889.242 891.686 894.298 896.455 902.436 903.232 907.414 910.371 913.329 915.108 918.754 920.467 922.197 924.96 927.694 930.02 932.68 935.475 938.297 940.578 943.327 946.778 950.441 953.526 958.614 964.831 968.89 974.185 978.221 982.694 986.525 989.396 992.618 995.658 998.255 1000.214 1001.823 1000.289 999.42 997.984 996.661 997.982 999.169 1000.005 1001.318 1001.496 999.853 999.268 1000.497 1001.756 999.461 995.507 995.026 995.852 996.515 996.446 996.893 997.403 997.92 998.622 999.346 1000.233 1001.414 1002.211 1002.901 1003.421 1003.546 1004.04 1004.366 1004.607 1004.961 1004.978 1005.058 1004.748 1004.601 1004.335 1004.757 1005.427 1006.2 1007.428 1008.814 1010.304 1011.821 1013.592 1014.973 1016.594 1018.217 1020.264 1022.225 1024.543 1026.894 1029.174 1031.076 1033.611 1036.11 1038.179 1040.264 1041.994 1041.705 1039.416 1033.739 1032.047 1030.242 1029.534 1028.606 1028.133 1028.85 1027.536 1026.394 1025.583 1025.444 1026.707 1027.135 1028.053 1028.795 1029.663 1030.662 1031.657 1033.095 1034.327 1035.358 1036.674 1037.494 1038.618 1040.179 1041.46 1043.05 1044.673 1046.092 1047.59 1049.85 1052.429 1054.729 1057.357 1058.828 1057.987 1055.199 1051.781 1048.491 1044.281 1041.197 1038.93 1036.801 1033.382 1031.715 1030.136 1027.847 1027.519 1027.623 1028.411 1029.965 1030.837 1030.213 1028.545 1027.388 1026.735 1026.805 1027.505 1027.763 1028.266 1028.925 1030.029 1031.284 
831.435 833.604 835.768 834.293 832.007 830.349 829.322 829.233 829.892 828.685 827.018 824.668 822.702 820.599 817.437 815.521 814.87 816.62 816.373 811.474 808.06 805.268 800.603 798.432 796.081 794.215 792.236 791.007 789.222 787.607 786.518 785.929 785.203 784.995 783.923 783.351 782.628 782.158 781.601 780.515 778.559 777.229 775.764 774.574 773.838 772.753 771.834 770.516 769.405 767.603 767.024 765.418 763.82 762.686 760.966 759.302 757.623 755.905 754.435 752.998 751.462 749.889 747.74 745.997 743.912 741.562 739.727 737.144 735.046 733.062 732.239 731.051 729.571 728.903 727.444 726.465 725.972 724.903 723.4 722.799 721.28 720.174 718.269 717.013 715.232 713.477 712.517 711.517 709.747 708.469 706.738 704.577 702.692 700.978 699.434 698.568 697.42 697.335 697.235 697.094 697.632 696.92 696.91 697.463 697.266 697.162 696.904 696.585 695.973 694.98 693.666 691.749 689.927 687.477 685.222 682.575 680.253 678.088 674.925 672.481 670.509 668.711 667.093 665.861 664.052 663.393 661.333 660.359 658.958 657.571 655.682 653.656 650.606 646.797 643.477 642.782 644.47 646.375 648.141 650.127 652.54 654.449 657.172 660.361 662.919 663.404 662.931 661.505 660.345 658.826 657.009 656.168 657.003 657.136 657.342 658.159 659.524 661.096 661.952 662.102 661.859 661.711 661.9 662.853 663.685 664.49 664.884 665.969 667.548 668.712 669.631 670.683 670.655 670.211 673.928 677.654 680.752 683.343 686.698 689.271 691.859 694.715 697.867 700.732 704.031 706.561 709.664 712.504 715.103 718.17 721.06 723.985 726.576 729.209 731.72 734.193 736.718 739.373 742.233 744.418 746.837 748.897 750.928 753.102 755.104 757.398 758.772 760.839 763.217 765.184 767.441 769.657 771.689 773.61 775.554 777.538 779.273 782.173 783.756 786.656 788.349 791.282 793.33 795.05 796.523 797.81 799.206 800.723 802.943 805.578 808.206 810.985 814.04 816.822 819.383 821.687 823.86 825.635 827.177 828.65 829.669 830.386 830.774 830.617 829.547 827.603 825.35 822.843 820.506 819.126 817.008 814.924 812.94 810.849 808.288 805.198 802.481 799.754 798.24 795.885 793.535 791.989 790.968 789.251 788.517 787.553 786.114 784.887 784.271 784.41 783.988 782.771 782.2 781.481 780.734 779.917 780.2 780.336 781.223 781.387 780.962 781.123 782.094 781.927 782.333 782.684 783.257 784.071 784.054 784.439 785.343 785.135 785.5 785.908 786.324 786.982 787.973 788.64 789.886 790.632 791.609 792.527 793.033 793.934 794.938 795.903 796.594 797.421 798.309 799.524 800.616 801.713 802.756 804.113 805.278 806.582 807.454 808.117 809.109 810.161 811.314 812.484 813.73 815.157 816.372 817.837 819.786 821.239 822.991 824.549 826.452 827.964 829.627 831.198 832.614 834.403 835.811 837.35 838.906 840.25 841.688 842.966 844.158 845.113 846.226 847.513 848.871 850.359 851.816 853.271 854.661 856.235 857.864 859.228 861.064 862.918 864.611 866.409 867.878 869.295 870.7 872.118 873.648 875.58 878.262 881.168 884.207 886.646 888.984 891.176 893.125 895.492 898.097 901.835 906.448 909.05 911.475 914.133 916.593 918.803 922.098 924.88 927.421 930.19 933.223 935.957 938.148 940.999 944.714 948.031 950.831 954.241 960.031 967.728 973.295 977.252 981.748 985.274 988.634 991.162 993.566 995.639 997.193 998.106 995.271 995.786 993.027 992.84 993.486 994.706 995.172 996.054 995.614 995.606 995.237 995.759 995.446 994.207 991.026 990.713 991.556 992.381 992.331 993.195 994.121 994.924 995.778 996.759 997.711 998.753 999.616 1000.413 1000.706 1001.027 1001.524 1001.777 1002.171 1002.524 1002.394 1002.283 1002.16 1002.039 1002.165 1002.492 1003.275 1004.207 1005.652 1006.96 1008.615 1010.352 1011.828 1012.972 1014.429 1016.293 1018.21 1020.006 1022.409 1024.815 1026.97 1028.929 1031.715 1034.388 1037.016 1039.549 1042.658 1043.958 1039.837 1035.366 1032.254 1030.522 1029.81 1030.038 1027.726 1026.724 1026.51 1025.376 1024.587 1023.768 1025.286 1026.007 1026.603 1027.826 1029.246 1030.395 1031.581 1032.964 1034.498 1035.724 1036.932 1037.881 1039.06 1040.157 1041.755 1043.378 1044.746 1046.4 1047.918 1049.641 1052.351 1054.68 1057.225 1059.751 1059.955 1056.561 1053.376 1049.78 1045.851 1043.069 1040.663 1037.209 1035.123 1032.304 1031.77 1030.578 1029.075 1029.412 1029.231 1030.191 1031.224 1031.519 1030.311 1029.322 1028.219 1027.183 1026.441 1026.274 1026.935 1027.507 1028.903 1029.758 
829.048 830.57 832.667 830.395 828.26 826.59 825.821 826.2 825.948 824.74 821.57 819.296 818.488 817.407 815.272 812.224 811.454 810.959 810.796 807.176 804.843 802.013 798.479 796.164 793.939 791.784 789.988 788.284 786.389 784.959 783.838 783.459 783.096 782.672 782.214 781.81 782.015 781.042 779.662 778.392 776.726 774.854 773.58 772.03 771.004 770.417 769.307 767.856 767.138 767.031 765.698 764.442 762.937 761.633 759.88 757.679 756 754.21 752.552 751.083 749.06 747.953 745.94 743.919 742.044 739.76 737.814 735.5 733.606 732.104 730.68 729.1 727.715 726.705 725.74 724.725 724.017 723.058 721.816 720.79 719.287 718.039 716.543 715.413 713.598 711.998 710.723 709.61 708.509 707.316 705.737 703.555 701.695 699.657 697.99 696.406 696.009 695.319 694.987 694.6 695.147 694.697 694.682 695.496 695.562 695.444 695.175 694.523 693.878 692.956 691.777 690.166 688.235 685.872 683.423 680.822 678.687 676.695 673.617 671.057 669.73 667.486 665.826 664.085 663.506 660.91 659.48 658.029 656.664 655.569 653.837 651.772 649.085 646.399 643.503 642.409 642.421 644.546 646.06 647.811 650.132 652.533 655.395 658.565 660.704 661.337 660.727 658.808 657.935 656.185 654.211 653.632 654.98 655.206 654.896 655.858 657.328 658.771 659.555 659.499 659.25 659.402 659.434 660.43 661.442 662.149 662.883 663.699 665.182 666.628 667.467 667.556 667.53 670.968 674.307 677.236 679.936 683.233 685.814 688.489 691.423 694.312 697.341 700.017 703.286 705.94 708.467 711.047 713.604 716.551 719.432 722.345 725.293 727.651 729.828 731.974 734.449 736.871 739.337 741.856 743.836 746.295 748.451 749.99 752.087 753.685 755.427 757.593 759.897 762.354 764.491 766.788 768.887 770.536 772.943 775 777.469 779.304 781.963 784.136 786.509 789.19 791.242 793.213 794.756 795.652 797.251 799.316 801.31 804.624 807.629 810.569 813.182 815.843 818.505 820.902 823.18 825.213 826.945 828.434 829.746 830.726 831.5 831.49 830.02 827.44 825.085 821.617 818.527 816.469 815.131 813.31 811.466 809.093 807.043 804.607 802.054 800.313 796.847 793.901 791.652 790.008 788.112 786.681 785.968 784.658 783.493 782.51 780.828 780.12 780.898 779.945 779.836 778.649 776.346 775.876 777.133 777.328 777.93 778.452 778.418 778.148 778.035 777.955 778.821 779.013 778.88 779.151 779.611 779.918 780.916 782.182 783.002 783.275 783.532 783.772 784.431 785.605 786.622 787.564 788.397 789.153 789.85 790.712 791.496 792.41 793.248 793.805 794.83 796.113 797.286 798.491 799.889 801.064 802.125 803.359 804.437 805.107 805.945 807.102 808.236 809.253 810.464 811.616 812.819 814.298 816.362 817.999 819.499 821.398 823.299 824.73 826.321 827.897 829.346 830.938 832.423 833.988 835.255 836.996 838.468 839.792 840.923 841.99 843.099 844.311 845.802 847.417 848.939 850.235 851.713 853.129 854.735 856.466 858.083 859.83 861.569 863.071 864.715 866.029 867.67 869.062 870.615 872.532 874.963 878.403 881.727 883.738 886.134 888.228 890.456 892.806 895.012 897.911 902.834 906.104 907.792 910.766 913.712 916.231 919.005 922.317 925.116 927.83 930.807 933.752 936.183 938.973 942.319 945.409 948.61 951.803 955.412 963.685 971.335 974.967 980.324 984.024 986.537 988.961 991.303 992.823 992.135 992.003 991.437 990.641 989.273 989.211 989.854 990.444 990.977 991.078 991.529 991.408 991.429 991.458 991.813 990.407 987.618 986.783 987.125 987.925 988.604 989.458 990.99 991.544 992.447 994.009 995.041 996.223 997.169 997.651 997.954 998.268 998.759 999.245 999.8 999.918 999.691 999.611 999.779 999.603 1000.046 1000.174 1000.834 1001.844 1003.25 1004.388 1005.519 1006.983 1008.48 1010.386 1012.419 1014.422 1016.486 1018.055 1020.282 1023.04 1025.013 1027.03 1030.156 1033.516 1036.9 1039.948 1042.231 1043.589 1039.518 1036.547 1033.615 1032.1 1031.505 1032.411 1030.195 1026.536 1026.038 1025.826 1024.05 1022.583 1021.978 1023.333 1025.006 1026.789 1028.434 1030.14 1031.706 1032.955 1034.419 1035.854 1037.059 1038.03 1039.507 1040.862 1042.146 1043.695 1045.063 1046.519 1048.371 1050.206 1052.041 1054.01 1055.78 1058.398 1058.918 1056.149 1053.229 1050.18 1046.104 1042.97 1039.855 1037.115 1035.492 1034.738 1035.602 1034.7 1032.607 1031.739 1031.567 1031.436 1031.952 1031.81 1030.765 1029.504 1027.865 1026.886 1026.309 1025.634 1025.177 1025.749 1027.312 1028.649 
826.582 827.004 826.776 824.409 823.023 821.995 821.489 821.839 821.404 819.489 816.733 814.67 813.342 812.89 812.774 809.033 807.205 806.824 805.66 802.757 800.662 798.119 795.325 793.659 791.47 789.021 787.022 785.594 784.36 782.345 781.556 780.839 780.268 779.981 780.153 780.645 780.054 778.462 777.141 775.997 774.393 773.103 771.475 769.793 768.675 767.882 766.304 766.336 765.668 764.816 764.066 763.111 761.823 759.766 758.23 756.564 754.981 752.97 751.127 749.576 747.625 746.225 744.174 742.122 739.937 737.921 735.768 733.993 731.992 730.507 729.252 727.771 726.437 725.202 723.94 722.693 721.841 720.818 720.142 718.648 717.461 716.406 715.049 713.451 712.112 710.854 709.202 708.295 707.261 705.89 704.116 702.052 700.645 699.035 697.068 695.167 693.976 693.312 692.773 692.525 693.446 693.716 693.919 693.65 694.149 693.771 694.052 693.479 692.654 691.013 689.814 687.882 686.385 684.633 681.619 679.372 677.207 675.28 673.158 670.978 668.568 666.211 664.436 662.501 660.79 659.566 657.921 656.073 654.694 654.116 652.423 650.226 648.124 645.901 642.629 639.759 639.972 642.503 643.625 645.024 648.008 650.752 654.145 656.8 658.78 659.244 658.802 656.29 655.504 653.913 651.865 651.345 652.691 652.605 652.475 653.569 655.272 656.349 656.979 657.124 657.137 657.52 657.166 657.991 658.77 659.36 660.032 661.574 663.485 663.939 663.628 663.817 666.998 670.994 673.946 676.719 679.326 682.269 684.603 687.765 691.077 693.714 696.269 699.406 702.02 704.514 706.939 709.425 712.259 714.786 717.485 720.209 723.155 725.544 727.716 729.925 732.11 734.523 736.69 739.203 741.64 743.498 745.208 746.857 748.72 750.62 752.909 754.681 757.001 759.196 761.297 763.623 765.792 768.19 770.516 772.516 774.115 776.555 779.302 782.051 784.581 786.769 788.762 791.041 792.429 793.552 795.976 798.37 801.274 804.347 807.047 809.725 812.12 814.747 817.386 819.728 822.163 824.391 826.304 827.994 829.263 830.308 830.95 830.961 829.963 827.499 824.626 821.575 818.092 815.19 812.932 810.994 809.413 806.998 805.213 803.944 801.842 798.946 796.09 792.445 789.518 787.223 785.865 784.316 783.227 781.757 780.418 779.551 777.797 776.85 777.237 777.184 777.127 776.499 773.714 772.72 773.722 774.583 774.461 775.035 775.047 774.503 774.347 775.366 775.647 775.121 775.884 775.74 775.66 776.065 776.499 777.668 779.071 780.156 780.906 781.087 781.701 782.932 783.855 784.976 785.346 786.476 787.094 787.367 788.28 789.368 790.398 791.061 791.788 792.762 794.043 794.743 796.552 797.745 798.749 799.755 800.759 801.692 802.81 803.905 805.107 806.067 807.263 808.476 809.686 811.283 813.138 814.668 816.496 818.55 820.141 821.528 823.178 824.67 826.332 827.983 829.103 830.614 831.992 833.611 835.105 836.465 837.746 838.944 840.296 841.478 842.646 844.158 845.658 847.251 848.687 850.145 851.889 853.484 855.035 856.839 858.684 860.067 861.527 863.153 864.683 866.306 867.957 869.875 872.346 874.844 878.625 880.954 883.228 885.395 887.653 890.145 892.576 895.438 899.261 902.478 905.263 908.608 911.513 914.046 916.945 919.995 922.977 925.581 928.561 931.603 934.383 937.376 940.241 943.17 946.421 949.449 954.446 963.172 967.743 972.319 976.302 979.314 982.465 986.263 988.527 986.595 986.571 987.592 987.981 987.006 985.733 986.216 986.375 986.27 986.531 986.771 987.238 986.874 987.846 988.054 988.368 986.55 984.067 982.919 983.115 984.511 984.928 985.943 987.192 988.129 989.479 991.079 992.73 993.448 994.381 994.803 994.809 995.525 995.965 996.593 997.048 997.281 997.178 996.691 996.891 997.299 997.159 997.737 998.473 999.513 1001.02 1001.78 1002.736 1004.124 1005.942 1007.846 1010.551 1012.746 1014.64 1016.27 1018.165 1021.056 1022.85 1024.913 1027.596 1030.744 1034.076 1037.188 1040.183 1042.811 1040.403 1037.109 1035.436 1033.68 1032.046 1031.116 1029.066 1027.042 1026.161 1025.98 1024.223 1022.957 1021.628 1020.331 1023.922 1025.927 1028.152 1030.03 1031.767 1033.03 1034.645 1035.901 1037.296 1038.416 1039.789 1041.057 1042.38 1043.972 1045.35 1046.698 1048.52 1049.962 1052.014 1053.262 1053.95 1055.554 1056.453 1055.729 1052.17 1048.423 1044.712 1041.824 1038.793 1035.918 1034.993 1034.063 1033.933 1034.877 1035.61 1034.454 1033.55 1033.617 1033.577 1033.123 1031.957 1030.313 1028.326 1026.88 1026.05 1025.272 1024.61 1024.566 1025.629 1027.132 
822.28 823.144 820.579 821.126 818.497 817.202 817.823 817.983 817.769 814.742 811.684 809.225 807.491 808.667 810.503 805.959 803.241 801.963 800.163 798.748 797.09 795.229 793.29 790.846 788.19 786.822 784.886 783.63 781.87 780.446 779.184 778.324 778.155 778.296 778.242 778.366 777.82 776.546 775.436 774.106 772.725 771.431 769.651 768.327 766.37 765.78 765.409 764.611 764.199 763.398 761.912 760.858 759.867 758.041 756.24 754.808 752.694 751.184 750.064 748.72 747.047 744.978 742.784 740.669 738.454 736.387 734.269 732.334 730.362 729.013 727.533 726.325 724.756 723.419 722.237 720.826 720.163 719.042 718.338 716.713 715.914 714.525 713.444 711.747 710.708 709.575 708.345 707.006 706.033 704.665 702.779 701.361 700.447 698.82 697.08 695.059 692.825 691.357 690.944 690.526 691.175 692.124 692.337 692.111 692.068 691.949 692.507 691.588 690.424 689.348 688.264 686.194 684.79 683.133 681.359 678.726 676.939 674.062 671.695 669.847 667.255 664.791 663.197 661.279 659.668 658.258 657.31 654.677 653.619 652.267 651.085 649.101 647.339 645.007 641.968 638.779 637.421 639.771 641.021 642.952 645.914 648.974 651.615 654.027 655.673 656.458 655.701 653.93 653.35 651.754 650.264 648.974 649.617 650.773 650.388 651.715 653.209 654.001 654.311 654.608 654.741 654.903 654.723 655.554 656.082 656.642 657.463 659.298 660.639 660.232 660.917 664.757 667.683 671.438 673.589 676.381 678.716 681.288 684.439 687.176 690.23 692.701 695.596 698.423 700.778 703.371 705.621 708.066 710.685 712.99 715.629 718.501 720.931 723.399 725.711 727.826 729.818 732.031 734.206 736.256 738.354 740.167 741.95 743.88 745.953 748.462 750.524 752.347 754.072 756.259 758.504 760.714 763.64 765.486 768.122 769.672 771.838 774.856 777.315 779.49 782.046 784.368 786.536 788.759 790.533 793.2 795.582 798.254 801.541 804.036 806.063 808.299 811.212 813.814 816.171 818.575 821.117 823.231 825.149 826.984 828.494 829.687 830.444 830.578 829.605 827.523 824.464 821.206 817.971 815.164 811.808 809.339 806.895 804.71 803.04 801.775 799.752 797.338 794.42 791.324 787.965 785.193 783.421 781.552 780.2 778.922 777.616 775.76 774.867 773.283 773.465 774.086 774.635 773.419 771.354 769.83 770.497 771.877 772.004 772.209 772.017 771.462 771.475 772.1 771.908 771.892 772.628 772.814 772.609 772.836 773.749 775.205 774.977 776.046 777.475 776.943 777.874 780.01 781.672 782.473 783.016 783.907 784.344 784.854 785.131 786.112 787.023 787.671 788.749 789.751 791.261 791.865 792.809 794.229 795.125 796.272 797.11 797.726 798.623 800.454 801.342 802.198 803.51 804.791 806.074 807.69 809.683 811.416 813.233 815.001 816.716 818.134 820.492 822.128 823.536 824.716 826.138 827.664 829.021 830.506 832.071 833.454 834.639 835.914 837.148 838.426 839.706 841.16 842.7 844.256 845.593 847.432 848.917 850.515 852.269 853.936 855.522 856.933 858.328 859.845 861.553 863.556 865.293 867.372 869.807 872.347 875.937 878.283 880.622 882.781 885.027 887.559 890.605 893.607 896.686 899.951 903.759 906.666 909.202 911.513 914.648 917.854 920.922 923.591 926.404 929.547 932.425 935.795 938.654 941.461 944.245 946.941 951.47 956.754 960.478 966.465 973.437 975.49 979.148 983.017 981.803 980.405 979.921 983.01 983.981 983.561 982.36 982.558 982.766 982.747 982.527 982.294 981.473 982.94 984.209 984.945 985.072 982.844 979.848 978.695 979.097 980.655 981.423 982.171 983.605 985.355 986.661 988.32 989.673 990.471 990.752 991.04 991.82 992.145 992.882 994.108 994.396 994.25 994.004 993.764 993.64 993.765 994.368 995.14 995.789 996.842 997.829 998.902 1000.198 1001.758 1003.555 1005.677 1008.426 1010.4 1012.584 1014.264 1016.181 1018.321 1020.521 1023.204 1025.858 1028.482 1032.083 1034.775 1037.447 1040.971 1043.063 1041.73 1038.349 1035.237 1032.422 1030.783 1029.162 1027.445 1026.571 1025.786 1024.745 1023.075 1022.185 1022.522 1024.135 1026.225 1028.301 1030.215 1032.179 1033.444 1034.934 1036.251 1037.556 1038.86 1040.201 1041.421 1042.497 1044.018 1045.791 1046.907 1048.211 1049.304 1051.228 1051.815 1051.744 1052.028 1052.59 1052.265 1049.844 1046.357 1043.44 1040.406 1037.295 1034.712 1032.858 1032.026 1032.306 1033.81 1035.43 1035.568 1035.744 1035.901 1035.2 1034.048 1033.216 1031.226 1029.751 1028.352 1026.152 1024.845 1024.145 1024.229 1024.651 1025.305 
818.811 817.691 815.42 814.502 814.169 813.569 813.408 814.181 812.984 810.592 808.521 804.482 803.209 802.446 802.489 800.453 799.574 798.605 796.614 794.927 793.641 792.152 789.643 787.165 785.035 783.656 782.848 781.445 778.802 777.383 776.703 776.533 776.235 776.443 776.373 776.149 775.698 774.86 773.548 772.458 771.17 769.616 767.795 766.439 765.344 764.194 763.278 762.267 761.261 760.727 759.952 758.936 757.887 756.405 754.578 753.195 751.379 749.411 748.023 746.082 744.89 742.71 740.943 738.942 736.769 734.429 732.577 730.719 728.875 727.11 726.111 724.431 722.955 721.298 720.146 718.528 718.124 717.566 716.652 715.249 713.778 712.844 711.612 710.782 709.277 707.893 706.944 705.764 704.433 703.295 702.048 700.629 699.825 699.293 697.309 695.328 692.557 690.722 689.432 688.929 689.721 690.318 690.742 690.296 690.542 690.551 690.325 690.058 689.019 687.82 686.535 685.21 683.658 682.389 680.199 678.747 676.345 673.526 670.855 669.013 666.799 664.517 662.416 660.45 659.248 657.52 656.006 654.18 652.564 651.045 649.513 648.038 646.172 644.165 641.408 638.346 636.651 637.273 638.661 641.175 643.784 646.908 649.33 651.115 652.411 652.858 651.951 650.861 650.481 649.672 647.432 645.766 647.209 648.434 648.376 649.706 650.856 651.73 651.843 651.632 651.786 652.302 652.129 652.815 653.407 654.222 655.511 657.575 657.768 658.731 662.156 664.658 667.078 670.78 673.308 675.658 678.012 681.492 684.072 686.995 689.416 692.141 694.854 697.347 699.68 702.33 704.435 706.736 709.181 711.589 714.032 716.439 718.793 720.967 723.437 725.728 727.64 729.764 731.776 733.716 735.69 737.579 739.32 741.456 743.7 745.757 747.738 749.566 751.278 753.76 755.669 758.423 760.298 763.128 764.909 766.773 769.613 772.323 774.703 776.95 779.473 782.232 783.711 785.376 789.306 792.487 795.008 797.893 800.983 803.442 805.772 808.667 811.271 813.244 815.455 817.597 819.912 822 823.935 825.656 827.151 828.497 829.444 829.776 828.89 827.074 823.934 820.17 817.272 814.047 811.312 808.127 805.46 802.975 800.559 799.167 797.77 795.73 792.456 789.916 786.903 784.04 781.46 778.989 777.194 776.214 774.607 773.73 772.337 771.397 771.108 770.802 771.221 770.413 769.099 767.356 767.454 768.514 769.445 769.627 769.162 769.321 768.521 768.902 768.652 769.279 769.763 770.138 768.946 769.941 770.669 771.226 772.29 772.356 773.122 773.381 774.457 775.463 777.647 779.002 779.511 780.562 781.57 782.388 782.642 783.358 783.946 784.265 785.211 786.689 787.535 788.802 790.979 791.551 792.065 792.937 793.61 794.367 795.589 796.735 797.499 798.686 799.884 801.638 802.499 804.365 806.107 808.193 809.83 811.502 813.032 815.046 816.12 817.278 818.954 820.875 822.432 824.126 825.617 826.837 828.68 830.041 831.364 832.611 833.872 835.045 836.452 837.721 839.214 841.224 842.948 844.47 846.003 847.779 849.401 851.184 852.67 853.977 855.339 856.97 858.852 860.932 863.076 865.103 867.368 869.545 873.171 875.391 878.163 880.36 882.765 885.424 888.477 891.495 894.464 897.161 899.984 904.314 906.926 909.498 913.02 915.964 918.623 921.601 924.705 927.961 930.891 933.585 936.874 939.907 943.134 946.116 950.622 955.111 959.47 963.799 968.878 971.896 975.228 977.63 976.625 974.764 973.916 975.852 979.974 980.291 978.063 979.01 978.485 978.623 976.107 975.619 978.245 979.859 980.511 981.017 980.961 978.69 975.185 974.835 975.422 976.638 977.025 978.184 979.851 981.359 983.853 985.378 986.695 987.165 987.164 987.672 988.02 988.918 989.651 991.368 990.567 990.348 990.597 990.229 990.356 990.349 991.308 992.148 992.67 993.813 995.045 996.242 997.429 999.286 1001.15 1003.119 1005.613 1007.896 1010.052 1012.14 1014.187 1016.274 1018.568 1021.05 1023.445 1026.389 1028.895 1031.159 1034.2 1037.069 1040.543 1043.101 1040.188 1037.187 1033.805 1031.51 1030.012 1028.387 1027.286 1026.255 1025.509 1024.496 1023.6 1024.246 1025.454 1026.947 1028.901 1030.901 1032.573 1034.068 1035.567 1036.898 1038.138 1039.189 1040.429 1041.794 1042.963 1044.027 1045.673 1046.802 1047.778 1048.461 1049.181 1049.302 1049.688 1049.675 1049.889 1049.595 1048.6 1044.644 1041.593 1038.947 1036.161 1033.129 1031.743 1030.747 1031.079 1032.716 1034.495 1033.885 1033.613 1034.804 1035.76 1035.599 1034.723 1032.971 1032.062 1030.338 1028.662 1027.013 1025.012 1024.434 1024.154 1025.089 
815.882 814.305 813.015 811.225 811.025 809.902 808.99 811.62 809.565 807.749 803.19 799.974 799.389 798.417 798.432 796.874 795.382 794.068 793.81 791.59 790.078 788.811 786.951 784.301 783.107 780.827 779.27 779.471 777.363 775.487 774.503 774.082 774.33 774.746 774.632 774.46 773.816 772.842 771.831 770.59 769.44 767.892 766.408 765.277 763.731 762.122 760.827 760.21 759.789 759.127 757.802 756.551 755.895 754.521 753.008 751.736 750.422 747.804 746.212 744.116 742.421 740.319 738.787 736.401 734.669 732.477 730.931 729.116 727.434 725.578 724.153 722.882 721.393 719.907 718.821 717.353 715.815 714.665 713.238 712.781 712.024 710.665 709.694 709.119 707.824 706.559 705.827 704.894 703.11 701.171 700.511 699.782 698.826 697.645 696.343 694.413 692.616 689.751 688.451 687.585 688.411 687.721 688.335 688.882 689.528 689.609 689.48 689.407 689.204 686.521 685.178 683.962 682.12 681.044 679.384 678.366 675.913 673.522 670.683 668.511 666.147 664.362 662.419 660.693 659.216 657.007 656.175 654.291 651.821 650.545 648.168 646.743 645.354 643.505 640.805 638.095 636.28 635.254 635.892 638.859 641.194 644.268 646.191 647.892 648.919 649.291 648.703 648.013 647.534 647.521 645.354 642.166 644.008 645.319 646.051 647.085 648.433 649.128 650.101 648.965 648.886 649.354 649.064 650.718 651.127 651.947 654.178 655.04 656.043 659.007 661.715 664.212 667.073 670.489 672.755 674.947 678.004 680.275 683.274 685.514 688.205 691.094 694.056 696.636 698.69 701.004 702.953 705.345 707.722 710.239 712.427 714.029 716.122 718.302 720.528 723.202 725.16 727.238 729.272 731.432 733.379 735.174 736.801 739.01 741.376 743.112 744.771 746.701 748.714 750.888 753.298 755.839 757.888 760.173 762.477 764.599 766.962 769.285 771.365 774.036 776.606 779.737 781.957 784.15 787.545 790.654 793.545 796.737 799.416 802.028 804.226 807.252 809.874 812.037 814.387 816.527 818.543 820.499 822.441 824.193 825.707 826.93 827.981 828.551 828.022 826.217 823.111 820.177 817.347 814.235 810.913 807.6 804.646 801.524 798.576 796.519 794.845 793.399 790.93 788.139 785.608 782.553 779.413 777.165 775.082 773.167 772.403 770.601 769.23 768.083 767.867 768.102 768.309 767.539 766.548 764.918 765.086 765.708 766.453 766.827 766.35 765.908 766.016 765.54 765.28 766.02 766.161 765.826 765.188 766.275 767.776 768.375 768.542 769.357 770.018 770.787 771.541 772.656 773.959 775.388 775.711 776.516 777.976 779.084 779.856 780.622 781.64 781.738 781.948 782.923 784.366 786.058 787.54 788.19 788.972 790.304 791.302 791.212 791.821 792.9 794.349 796.226 796.865 798.813 799.617 801.152 803.014 805.395 807.002 808.609 809.789 811.679 813.19 814.605 816.087 817.637 818.964 820.25 821.784 823.622 825.11 826.466 828.083 829.525 831.021 832.012 833.514 834.857 836.326 837.791 839.674 841.268 843.007 844.832 846.418 848.232 849.521 851.029 852.643 854.307 856.074 858.153 860.43 862.408 864.912 866.687 869.32 872.663 875.549 878.154 880.733 883.69 886.419 889.119 891.987 894.555 897.222 900.765 903.687 907.334 911.308 914.129 916.584 918.991 922.323 925.829 928.909 931.302 934.784 938.651 942.074 945.908 949.675 954.671 958.814 962.597 965.052 968.924 972.169 972.85 972.796 971.305 970.06 970.775 973.568 975.12 971.136 973.077 972.471 972.718 970.895 971.953 974.978 975.509 976.214 977.117 977.352 974.16 971.972 971.312 971.735 972.074 973.039 974.262 976.08 978.043 980.1 982.628 983.445 983.433 983.222 983.977 984.259 984.994 985.405 985.456 985.774 985.832 986.264 986.607 987.083 987.262 987.907 988.853 989.941 990.686 992.035 993.587 995.016 996.894 998.704 1000.886 1003.241 1005.392 1007.778 1010.088 1012.276 1014.19 1016.434 1018.927 1020.794 1023.228 1026.371 1028.851 1030.891 1033.47 1036.721 1040.507 1037.822 1035.631 1034.14 1032.475 1030.943 1029.653 1028.31 1027.141 1026.547 1025.845 1025.24 1026.067 1026.916 1028.567 1029.962 1031.788 1033.361 1034.811 1036.263 1037.576 1038.725 1039.803 1040.598 1041.935 1043.181 1044.241 1045.167 1046.031 1046.885 1047.414 1047.225 1047.389 1047.222 1047.179 1047.423 1046.816 1046.629 1043.927 1040.802 1038.552 1035.792 1033.061 1031.223 1030.217 1030.479 1031.193 1031.581 1031.508 1031.669 1032.45 1033.254 1034.066 1034.706 1034.587 1033.567 1031.733 1030.449 1028.541 1027.937 1025.54 1024.859 1024.984 
812.916 811.881 809.749 808.36 807.584 806.191 805.038 803.627 801.254 799.387 798.27 796.041 795.655 794.356 793.492 792.343 791.782 791.074 790.179 788.176 786.782 785.31 783.286 780.979 779.256 776.804 776.667 777.667 775.706 772.866 771.816 771.776 772.54 773.455 773.061 772.457 771.696 770.848 769.69 768.786 767.991 766.212 765.215 763.53 761.679 760.207 759.19 758.584 758.206 757.422 756.261 754.944 753.946 752.404 751.008 749.715 748.189 746.428 744.956 742.722 740.535 738.91 736.548 734.475 732.721 730.471 728.772 726.938 725.601 723.921 722.371 720.986 719.892 718.253 716.872 715.729 713.823 712.51 711.17 710.123 708.931 708.293 706.896 706.378 705.218 704.233 703.352 702.524 701.478 699.984 699.12 698.539 697.781 696.708 695.505 693.797 691.814 688.929 687.655 686.073 686.081 686.141 687 687.318 687.591 688.047 688.031 688.411 687.418 684.949 683.567 682.407 681.275 679.912 678.64 677.741 676.261 674.457 671.923 669.454 666.883 664.954 663.251 661.564 659.836 657.832 655.8 653.921 651.784 649.968 647.584 645.669 644.446 642.708 640.316 637.771 635.35 634.27 634.514 635.821 638.63 641.138 642.754 644.226 645.345 646.118 645.611 645.48 645.354 645.27 643.52 640.081 641.036 642.442 644.498 645.805 646.486 646.928 647.648 646.973 646.766 646.422 646.504 647.794 648.246 649.854 651.409 652.291 655.997 659.409 662.208 664.506 667.356 669.6 672.81 675.002 677.051 679.583 682.471 684.97 687.738 690.456 693.128 695.485 697.714 699.954 702.014 704.525 706.64 708.708 710.374 711.882 714.018 716.416 718.619 721.169 723.072 724.828 726.938 729.222 730.934 732.52 734.765 736.999 738.983 740.915 742.303 744.234 746.246 748.225 750.736 753.25 755.308 757.682 759.516 761.985 764.283 766.72 769.184 771.814 773.896 777.022 779.713 782.774 786.143 789.133 792.156 794.99 797.728 800.144 803.225 805.383 807.763 810.284 812.765 814.932 817.067 819.03 820.889 822.753 824.161 825.534 826.404 826.933 826.17 823.912 821.165 818.726 816.468 813.926 810.836 807.495 804.455 801.215 798.271 795.426 793.24 790.558 788.72 786.325 784.252 781.505 778.267 775.885 773.257 770.64 768.588 766.921 765.957 765.087 764.909 764.739 764.51 764.039 763.173 761.879 762.835 762.799 763.502 763.661 763.449 763.882 762.643 763.008 762.131 763.055 763.464 763.084 762.626 763.697 765.057 765.656 766.367 766.708 767.079 768.063 768.742 770.222 771.552 772.4 772.638 773.322 773.972 774.824 775.951 777.008 778.88 779.7 779.921 780.51 782.243 784.064 785.067 785.573 787.223 787.557 787.855 788.964 790.057 790.939 791.91 792.039 793.644 795.546 797.306 798.496 799.535 802.062 804.547 805.949 807.497 808.747 810.697 811.94 814.056 815.147 815.934 818.109 819.696 820.869 822.175 823.549 824.845 826.218 827.894 829.172 830.727 831.96 833.471 835.146 836.561 838.344 840.015 841.768 843.401 845.332 846.8 848.012 849.634 851.432 853.435 855.568 857.809 860.131 862.363 864.608 867.186 869.861 872.927 875.825 878.537 881.482 884.298 886.864 889.516 892.368 895.244 898.579 901.139 904.905 908.269 912.142 914.27 916.972 919.706 922.453 925.431 928.748 932.485 935.529 940.887 944.76 948.608 952.782 956.349 957.283 960.482 964.259 967.107 968.602 969.397 968.641 965.98 966.662 968.326 968.026 966.294 964.899 963.995 965.363 966.439 968.794 968.951 970.664 971.483 972.743 972.405 970.029 967.752 967.245 967.978 968.3 968.88 970.337 971.631 973.786 976.476 978.153 978.934 979.608 978.474 978.482 979.311 979.951 981.306 981.88 982.216 982.588 983.308 983.077 983.729 984.455 984.901 985.871 987.011 987.966 989.28 990.806 992.624 994.438 996.07 998.45 1000.494 1003.085 1005.714 1008.245 1010.485 1012.799 1015.034 1016.899 1018.541 1020.713 1023.379 1025.938 1027.839 1029.924 1031.809 1034.055 1034.682 1033.79 1034.436 1033.332 1032.186 1031.29 1029.607 1028.114 1027.429 1027.359 1026.975 1027.59 1028.279 1029.762 1031.354 1032.692 1034.206 1035.605 1036.893 1038.303 1039.472 1040.709 1041.612 1042.559 1043.284 1043.94 1044.425 1044.858 1044.572 1045.079 1044.439 1044.786 1045.461 1045.382 1045.208 1044.747 1044.014 1042.299 1039.975 1038.554 1035.967 1033.863 1031.671 1030.972 1030.901 1029.985 1029.682 1029.831 1030.083 1030.695 1031.534 1032.215 1033.01 1033.671 1033.958 1032.745 1031.522 1029.963 1029.88 1029.523 1028.235 1025.863 
810.193 808.703 807.183 805.765 804.537 803.514 802.068 800.075 797.91 795.84 794.264 793.094 792.17 791.185 789.636 788.939 788.464 788.527 786.872 785.26 783.461 781.789 780.14 777.176 775.313 773.722 774.081 774.625 772.866 769.604 769.145 769.601 771.105 772.606 771.617 770.527 769.634 769.095 768.485 767.334 766.009 765.148 763.551 762.226 760.345 758.637 757.519 756.673 756.061 755.256 754.241 752.806 751.54 750.005 749.432 748.026 746.381 744.251 742.606 740.753 738.244 736.369 734.307 732.126 730.503 728.439 726.998 725.087 723.422 722.003 720.589 719.31 718.238 716.866 715.178 714.054 712.461 710.714 708.984 707.73 706.623 706.047 704.55 703.643 702.983 702.136 700.668 699.782 698.944 697.546 697.746 697.507 696.631 695.969 694.671 692.775 690.932 688.872 686.168 684.295 684.175 684.453 685.444 685.444 685.63 686.232 686.365 685.46 684.96 683.714 682.499 681.044 679.854 678.621 677.779 676.934 675.697 674.845 672.582 669.592 667.846 666.162 664.627 663.032 661.472 659.143 656.552 653.902 651.73 650.094 648.045 645.665 643.811 641.979 639.682 637.636 635.227 634.084 632.502 632.834 635.87 637.879 639.313 640.667 641.665 642.916 642.748 642.795 642.98 642.864 641.497 638.139 637.49 640.38 642.16 643.185 644.302 644.659 644.642 644.35 643.217 642.732 643.621 644.708 645.094 647.928 650.768 653.735 656.974 659.347 661.987 664.269 666.867 669.327 671.972 674.494 676.902 679.374 681.84 684.539 686.723 689.342 691.737 694.214 696.38 698.509 700.532 702.741 704.893 706.613 708.217 710.149 712.641 714.638 716.924 719.158 720.884 722.976 725.036 726.992 728.988 730.566 732.885 734.638 736.516 738.373 739.862 741.882 743.604 745.577 748.359 751.013 753.006 754.799 757.574 759.825 762.06 764.184 766.708 768.761 771.749 774.498 777.981 780.661 784.045 787.111 790.196 792.97 795.977 798.107 801.003 803.354 805.94 808.55 810.391 812.963 815.164 817.229 819.177 821.173 822.83 824.097 824.967 825.174 823.716 821.286 818.868 816.464 814.315 811.701 809.059 806.558 803.758 800.101 797.868 795.24 792.377 789.176 786.078 783.83 782.075 779.775 777.133 774.395 771.13 768.175 765.292 764.365 761.744 761.351 761.275 760.864 760.814 761.153 760.879 759.014 760.008 760.024 760.418 760.574 760.527 760.556 759.783 759.391 758.737 759.252 759.871 760.506 760.766 761.657 762.645 763.243 763.313 763.693 764.352 765.308 766.473 767.716 768.91 770.22 770.284 770.741 771.045 772.118 772.926 774.485 775.046 775.878 776.771 777.85 779.221 780.774 781.839 782.646 783.437 784.056 784.915 786.189 786.647 787.35 788.402 789.855 791.572 791.907 793.72 795.552 796.874 798.64 801.196 803.305 804.445 805.484 806.856 808.66 809.802 811.427 812.952 815.391 816.483 819.129 819.901 821.772 822.313 823.699 825.182 826.615 827.958 829.236 830.391 832.03 833.765 835.277 837.392 838.663 840.488 841.83 843.853 845.418 846.736 848.556 850.735 852.968 855.259 857.703 860.196 863.015 865.378 868.073 870.953 873.792 876.578 879.173 881.837 884.707 887.114 890.053 892.933 895.799 898.937 902.099 905.306 909.573 911.91 914.791 917.322 919.983 922.742 926.067 930.025 933.862 937.872 943.217 947.624 950.12 951.348 952.265 953.103 956.071 959.878 962.479 964.638 965.035 961.958 962.912 963.409 964.702 962.063 960.879 958.851 960.035 959.757 961.899 964.121 963.988 962.598 965.169 962.068 962.322 963.088 963.267 964.041 963.733 964.043 964.693 965.865 969.083 970.592 971.729 972.299 974.631 972.909 974.464 974.637 976.255 977.802 978.623 978.319 978.421 978.839 979.653 980.595 981.176 981.875 982.663 983.876 985.292 986.514 988.261 990.087 992.163 994.142 996.607 999.038 1001.368 1003.89 1006.214 1008.481 1010.705 1013.09 1014.866 1016.522 1018.558 1020.648 1022.647 1024.938 1026.352 1028.217 1030.318 1031.995 1033.078 1033.248 1033.252 1033.053 1031.733 1030.193 1028.998 1028.072 1028.035 1028.168 1028.868 1029.636 1030.898 1032.331 1033.656 1034.926 1036.302 1037.658 1038.794 1040.244 1041.513 1042.467 1043.626 1043.801 1043.501 1042.633 1042.003 1041.603 1041.445 1041.745 1042.339 1043.255 1043.69 1043.383 1043.562 1042.894 1042.196 1039.991 1038.346 1036.558 1034.605 1033.018 1031.57 1029.788 1028.598 1028.411 1028.024 1028.236 1029.284 1030.44 1030.996 1031.483 1032.281 1032.85 1033.796 1033.348 1032.228 1031.504 1031.078 1028.917 1026.807 
807.391 805.947 804.28 802.992 802.313 801.338 799.697 797.169 795.147 793.196 791.799 790.403 789.576 788.213 786.317 785.401 785.107 785.413 784.025 781.881 780.102 778.732 776.596 774.275 772.142 770.796 769.89 768.402 767.92 766.518 766.148 766.852 768.293 769.645 768.846 768.036 768.661 768.351 767.552 765.991 765.117 763.584 761.765 760.409 758.782 757.175 756.271 754.8 753.844 753.416 752.112 750.765 749.197 747.458 746.563 745.094 743.718 742.126 740.322 738.637 735.918 734.198 731.97 729.713 728.207 726.518 724.768 723.25 721.337 720.239 718.713 718.024 716.856 715.865 714.329 712.755 710.721 708.888 707.388 705.867 705.169 704.362 703.011 701.603 700.891 699.46 698.558 697.696 696.234 695.653 695.329 696.282 694.955 694.07 692.787 691.048 689.463 688.298 686.409 683.72 682.112 682.007 682.86 682.824 683.328 683.906 684.519 683.386 683.261 682.226 680.998 679.925 678.508 677.184 676.059 675.357 674.79 673.461 672.241 670.489 668.224 665.997 665.033 663.699 662.893 661.151 657.826 654.595 651.82 650.224 648.486 646.107 643.383 641.705 639.363 637.185 634.623 632.65 630.552 630.119 632.44 634.786 635.518 637.474 638.365 639.276 639.841 640.214 640.629 640.706 639.916 636.294 635.792 638.195 639.644 640.798 641.687 642.483 641.94 641.572 640.184 639.673 641.704 643.107 646.106 648.983 651.358 654.475 656.979 659.19 661.633 663.883 666.057 668.924 671.559 673.687 676.132 678.576 680.83 683.433 685.593 687.941 690.474 692.778 694.891 696.843 698.933 700.727 702.769 704.634 706.166 708.149 710.67 712.785 714.828 717.019 718.775 720.771 722.974 724.855 726.883 728.89 730.629 732.526 733.906 735.665 737.566 739.608 741.345 743.418 745.977 748.211 750.439 752.663 754.229 756.844 759.374 761.825 763.518 765.999 769.556 772.566 775.646 778.869 781.699 784.721 787.636 790.627 793.466 796.401 799.015 801.178 803.742 806.761 808.8 810.644 812.919 815.107 817.21 819.295 821.196 822.858 823.697 823.32 821.44 818.991 816.555 814.155 811.588 810.015 807.242 804.833 801.329 797.878 796.922 795.237 791.909 788.864 785.185 782.051 779.786 777.209 775.41 772.241 768.144 765.291 763.213 760.9 758.876 758.299 758.049 757.192 757.792 758.348 757.941 756.545 756.24 757.609 758.066 758.028 756.963 757.635 757.091 756.468 756.123 756.237 756.883 756.791 757.513 758.983 759.785 760.529 760.61 761.139 761.687 762.586 763.441 764.922 766.471 767.152 767.709 768.127 768.816 769.513 770.637 771.48 772.268 773.115 774.145 775.266 776.57 778.008 779.509 779.853 780.363 781.089 781.62 782.179 782.829 783.799 785.263 787.058 787.99 789.96 791.417 792.122 794.622 796.236 797.988 799.633 801.042 802.474 803.822 805.182 806.642 808.738 810.331 812.562 814.359 815.551 817.374 818.818 820.788 821.052 822.714 823.875 825.376 827.011 827.661 828.881 830.592 832.618 834.632 836.672 837.913 839.304 840.893 842.473 844.102 846.006 848.019 850.483 853.07 855.375 857.993 860.644 863.287 865.957 868.791 871.81 874.221 876.959 879.405 882.159 885 887.881 891.13 893.81 896.556 899.203 902.281 905.724 908.837 912.352 915.468 917.963 920.472 923.463 927.811 931.029 935.306 941.198 944.024 944.543 945.393 945.613 947.792 950.81 954.397 957.42 959.421 956.505 955.519 957.78 958.621 959.8 956.786 955.454 954.059 954.237 951.955 952.923 956.793 957.167 953.904 953.176 955.612 957.949 957.859 958.652 957.577 957.229 957.907 958.104 958.276 961.036 963.587 964.747 965.04 965.757 967.156 970.067 970.777 972.357 975.001 974.634 974.392 975.011 975.63 976.617 977.171 977.895 978.587 979.422 980.322 981.916 983.422 985.266 987.591 989.709 991.851 994.43 997.165 999.736 1002.237 1004.455 1006.501 1008.582 1010.851 1012.696 1014.568 1016.661 1018.521 1020.387 1022.357 1024.155 1025.47 1027.239 1028.917 1029.898 1030.081 1030.92 1031.512 1031.4 1030.582 1030.388 1030.272 1029.799 1029.325 1029.629 1031.056 1031.808 1033.411 1034.703 1035.825 1037.158 1038.201 1039.59 1040.907 1041.989 1043.333 1044.309 1044.702 1043.914 1040.928 1040.032 1039.832 1039.346 1039.715 1040.335 1041.189 1041.651 1042.129 1042.174 1042.294 1041.451 1040.052 1038.853 1037.426 1035.803 1033.922 1032.044 1030.314 1028.632 1027.091 1026.372 1026.448 1027.948 1028.998 1029.812 1030.285 1031.111 1031.528 1032.264 1033.051 1032.76 1031.099 1029.605 1028.189 1026.812 
804.966 802.472 800.894 800.019 799.654 798.817 796.779 794.817 792.952 790.96 789.862 788.135 786.64 785.095 783.763 782.723 781.654 780.581 779.268 777.9 776.759 775.421 774.001 771.78 769.957 768.069 766.645 764.896 764.207 763.297 762.721 764.26 764.179 764.344 764.871 764.492 765.392 765.754 765.644 765.072 764.533 761.872 759.728 758.597 757.248 755.975 754.843 753.36 752.321 751.671 750.536 748.741 747.038 745.301 743.835 742.188 741.149 739.342 737.739 736.528 734.188 732.173 729.684 727.818 726.136 724.153 722.717 721.209 719.242 718.108 716.504 715.672 715.039 713.475 712.236 710.911 709.383 707.388 705.808 704.188 703.299 702.183 701.018 700.309 699.169 697.544 696.445 695.787 694.568 693.856 693.392 692.725 691.789 691.46 690.808 689.289 688.567 687.289 685.516 683.477 681.044 680.034 680.011 680.361 681.201 682.008 682.148 681.619 680.392 679.859 678.673 678.092 676.317 675.24 674.689 673.556 672.855 672.302 671.287 669.992 667.685 665.762 664.738 663.456 662.223 660.643 658.041 655.127 652.537 650.527 648.438 646.121 643.887 642.184 639.756 637.851 635.821 633.313 631.048 629.012 629.313 630.419 631.637 633.766 635.428 636.698 637.388 637.888 638.547 638.378 637.841 635.774 633.956 636.069 637.299 638.738 639.353 639.166 636.581 637.738 637.208 638.836 642.06 644.976 647.11 649.293 651.788 653.621 656.284 658.822 660.652 663.486 665.8 668.714 670.873 673.393 675.6 677.75 679.99 681.985 684.321 686.533 688.618 690.791 692.931 694.92 696.892 698.865 700.616 702.443 704.4 707.088 709.068 710.937 712.856 714.711 716.579 718.49 720.643 722.909 724.702 726.524 728.077 729.993 731.288 733.01 735.199 737.07 738.563 741.112 743.025 745.337 747.672 750.307 752.424 754.821 757.529 759.603 761.552 764.245 767.859 770.728 773.612 776.752 779.727 782.265 785.17 788.195 790.998 793.764 796.522 798.441 801.35 803.827 806.393 808.904 810.533 812.833 814.973 817.129 819.163 820.779 821.723 821.071 818.944 816.238 813.879 811.302 808.316 806.704 804.409 801.511 798.693 797.111 795.981 794.012 791.198 788.372 785.835 782.56 779.937 777.191 774.106 770.886 768.805 765.69 762.869 760.205 758.322 756.204 755.005 754.354 755.123 755.718 755.398 754.393 753.923 754.614 755.141 753.662 752.732 753.862 753.635 753.191 753.271 753.053 753.897 754.233 754.888 756.552 756.892 757.724 757.755 757.827 758.415 759.962 760.859 762.516 763.43 764.504 765.05 765.51 766.297 767.179 768.08 768.826 769.966 771.238 771.924 773.087 774.334 775.629 776.472 777.279 777.868 778.176 778.567 778.559 779.326 780.483 781.615 783.288 785.644 786.685 788.243 790.205 792.186 794.028 795.596 796.963 798.271 799.703 801.232 802.496 803.71 805.294 807.854 809.5 811.869 812.716 814.347 815.719 817.799 819.403 819.931 821.255 822.311 823.816 825.196 826.712 827.8 829.407 831.018 833.245 835.054 836.245 837.016 839.198 841.825 843.445 845.695 848.009 850.585 853.489 855.971 858.605 861.411 863.921 866.709 869.443 871.971 874.735 877.341 880.032 882.696 885.349 888.097 891.42 894.737 897.517 900.218 903.291 906.511 910.338 913.799 916.221 918.527 920.827 923.449 929.689 933.803 939.035 940.469 938.81 939.397 941.348 943.348 945.894 948.602 952.476 952.804 950.712 951.081 951.782 952.311 953.062 951.462 949.171 949.247 948.478 947.381 947.663 948.342 948.584 947.476 949.659 951.221 952.152 953.183 953.045 952.215 952.135 952.236 952.312 952.504 952.897 953.828 956.044 958.182 960.077 960.234 962.903 965.535 967.306 970.103 970.289 970.355 971.283 972.581 973.111 973.068 974.236 975.41 976.363 977.543 979.024 980.715 982.479 984.817 987.142 989.424 992.223 995.249 998.435 1000.543 1002.455 1004.707 1006.611 1008.497 1010.359 1012.713 1014.787 1016.727 1018.291 1020.101 1021.706 1023.156 1024.665 1026.076 1027.038 1028.022 1028.917 1029.63 1030.11 1029.864 1029.662 1029.394 1029.603 1030.415 1030.334 1031.574 1032.566 1034.138 1035.418 1036.795 1037.78 1038.962 1040.287 1041.617 1042.759 1043.686 1044.913 1043.583 1040.905 1038.395 1037.285 1038.184 1038.414 1038.885 1039.095 1039.541 1040.058 1040.684 1041.19 1041.546 1041.108 1040.714 1039.671 1038.457 1036.116 1034.172 1032.107 1030.285 1029.003 1027.117 1025.246 1024.844 1025.919 1027.495 1028.614 1028.993 1029.637 1030.266 1030.867 1031.421 1031.788 1031.618 1030.161 1028.253 1027.112 
801.24 799.476 797.926 796.713 796.453 796.594 796.117 792.928 790.613 788.973 786.903 785.263 783.794 782.048 780.559 779.49 778.626 777.546 776.146 775.085 773.453 772.09 770.645 768.306 767.769 765.182 763.867 762.469 761.165 759.159 759.707 760.675 761.321 761.967 762.676 763.11 763.963 764.583 765.153 765.416 763.404 760.318 758.365 756.815 755.605 754.66 753.673 752.349 751.127 750.17 748.457 746.678 744.939 743.566 741.945 740.299 738.743 736.883 735.083 733.736 731.269 729.731 727.292 725.349 723.711 722.153 720.324 718.82 717.174 715.745 714.072 712.878 711.665 710.057 708.469 707.692 706.313 704.675 703.446 702.311 701.342 700.444 699.369 698.852 697.481 695.862 694.778 693.631 693.473 692.738 691.859 691.231 690.623 689.734 689.087 687.725 686.348 685.874 684.525 682.488 680.356 678.48 677.906 678.13 678.89 679.317 679.731 678.902 677.683 677.986 676.214 675.432 674.637 674.111 672.728 672.359 671.72 670.424 669.433 668.542 666.594 665.536 664.069 662.991 661.52 659.843 657.947 655.557 653.287 650.884 648.702 645.952 644.644 642.947 641.115 639.115 636.889 634.368 631.638 629.513 628.04 627.979 628.156 630.554 632.162 633.708 634.84 635.532 636.049 635.904 635.076 633.867 631.739 633.71 635.001 636.183 636.712 636.063 632.923 634.234 637.754 639.78 642.439 644.813 647.396 648.857 651.241 653.278 655.94 658.183 660.421 663.001 665.35 667.998 670.507 672.608 674.735 676.758 678.595 680.605 682.871 684.912 686.804 688.68 690.596 692.574 694.48 696.733 698.448 700.597 703.308 705.414 707.22 709.039 710.821 712.448 714.362 716.265 718.236 720.381 722.264 724.032 725.734 727.472 729.12 730.631 732.309 734.397 736.241 738.296 740.715 743.108 745.38 748.052 750.812 753.79 755.503 757.486 760.343 763.27 766.021 769.122 772.012 774.579 777.503 780.284 782.722 785.742 788.372 791.304 793.966 796.082 798.632 801.108 803.7 806.173 808.264 810.241 812.587 814.828 816.856 818.42 819.124 817.682 815.929 813.189 810.782 808.114 805.076 803.306 801.262 798.527 796.985 795.967 794.656 792.485 789.64 787.236 785.559 783.359 780.677 778.198 775.731 772.864 770.295 767.338 764.269 761.014 757.288 754.331 752.535 752.477 753.113 753.871 753.506 752.089 750.989 752.013 752.107 750.863 749.623 750.096 750.017 750.028 749.575 750.158 750.255 751.024 751.612 752.647 753.611 754.837 754.9 754.258 754.965 757.479 758.551 760.158 760.67 761.677 762.628 762.659 763.476 764.386 765.287 766.149 767.156 768.151 769.626 771.033 772.309 773.517 774.713 774.797 774.758 775.353 775.37 774.445 776.061 777.999 779.476 780.429 782.229 784.419 785.928 788.715 791.192 791.735 793.092 794.301 795.54 796.722 797.867 798.901 800.097 802.916 805.625 807.421 809.028 810.252 811.251 812.586 814.181 815.909 817.331 818.48 819.59 820.962 822.644 824.196 825.516 826.617 827.921 829.648 831.166 831.828 833.042 836.39 839.187 842.164 843.953 846.064 848.54 851.191 853.846 856.619 859.149 861.686 864.716 867.361 869.785 872.627 875.272 877.756 880.352 883.179 885.842 888.679 892.311 895.438 898.895 901.639 904.533 908.097 912.637 915.046 917 918.747 920.331 922.143 926.888 935.883 934.4 931.865 934.483 935.132 939.77 941.18 943.327 946.284 948.381 947.194 947.43 947.604 948.67 948.577 947.58 944.462 945.582 944.47 943.989 943.469 942.948 941.996 943.268 944.864 946.402 948.339 949.642 949.177 948.762 948.576 948.728 948.999 949.132 949.19 949.759 950.279 951.116 952.825 955.072 956.971 959.168 960.331 962.401 964.525 965.979 968.05 969.277 968.776 969.484 970.83 972.408 973.09 974.27 976.095 978.005 980.128 982.584 985.045 987.511 989.973 993.734 996.396 998.364 1000.535 1002.68 1004.701 1006.686 1008.684 1010.758 1012.766 1014.664 1016.301 1018.034 1019.677 1020.997 1022.402 1023.621 1024.955 1026.145 1027.033 1027.944 1028.628 1028.561 1028.124 1027.72 1028.583 1029.899 1031.195 1032.25 1033.364 1034.735 1036.141 1037.398 1038.618 1039.931 1041.052 1042.18 1043.373 1044.132 1044.051 1041.267 1039.004 1036.553 1035.442 1035.668 1037.027 1038.324 1038.507 1038.688 1039.036 1039.579 1040.294 1040.289 1040.225 1040.072 1039.451 1038.081 1036.914 1035.65 1032.92 1030.901 1029.406 1027.502 1025.198 1024.256 1024.834 1026.616 1027.715 1028.274 1028.854 1029.33 1029.921 1030.435 1030.898 1030.599 1029.662 1028.23 1027.381 
798.477 796.484 794.904 794.035 793.953 795.359 794.935 791.057 788.006 785.659 783.566 781.492 780.168 779.04 777.729 776.642 775.612 774.711 773.144 771.942 770.311 769.034 767.312 765.816 764.378 761.724 760.599 758.547 757.552 757.874 758.03 757.609 757.766 758.752 759.713 760.084 761.452 764.437 765.523 764.877 762.101 759.429 756.232 755.4 754.39 753.983 752.871 751.309 749.476 748.173 746.79 744.609 743.084 741.435 739.769 737.78 735.925 734.84 732.464 731.332 729.143 727.591 725.415 723.587 721.511 720.048 717.852 716.532 714.918 713.58 711.987 710.179 709.104 707.556 705.772 704.343 703.095 701.724 700.528 699.523 698.505 697.81 697.16 696.803 695.814 694.302 693.112 692.157 691.502 690.878 690.553 690.344 689.914 688.587 687.059 685.586 684.839 684.092 683.372 681.295 679.045 677.581 676.489 676.141 676.242 676.123 675.988 676.394 674.974 675.065 673.684 673.63 672.252 671.307 670.609 669.504 669.419 668.364 667.566 666.44 665.486 663.997 662.41 661.06 659.59 658.266 656.828 655.347 653.575 651.627 649.086 646.931 644.819 643.985 642.782 641.068 638.558 635.734 633.038 630.187 627.598 627.205 626.739 627.732 629.7 631.431 632.451 633.224 633.469 633.398 632.631 631.521 629.655 630.97 632.65 633.47 633.699 633.178 632.298 634.066 637.268 639.879 642.188 645.122 646.853 648.652 650.921 653.17 655.1 657.782 660.674 662.882 665.284 667.472 669.773 671.669 673.784 675.657 677.356 679.305 681.306 683.341 685.037 686.904 688.489 690.523 692.764 694.697 696.576 698.9 701.393 703.381 705.133 706.959 708.8 710.356 712.497 714.434 716.359 718.115 720.18 721.922 723.493 725.122 726.89 728.529 730.165 732.064 733.878 736.161 738.536 740.944 743.516 746.391 748.956 751.663 753.426 756.127 758.899 761.441 764.652 767.798 770.403 772.883 775.14 778.098 780.568 783.279 786.061 788.658 791.38 793.451 795.937 798.065 801.024 803.407 805.763 807.851 810.039 812.325 814.324 815.897 816.319 814.616 812.897 810.533 807.739 805.201 802.095 800.263 797.387 795.456 794.682 793.252 790.851 788.761 787.319 785.731 784.16 781.588 780.262 777.442 775.183 772.828 770.291 766.954 764.196 760.96 756.65 752.647 749.625 748.893 749.883 750.718 750.369 748.962 747.671 748.191 748.442 747.194 746.454 746.517 747.01 746.29 745.925 746.826 746.968 747.83 748.874 749.77 750.819 751.853 752.169 751.028 752.141 754.684 756.037 757.209 758.168 758.644 759.271 759.753 760.369 761.586 762.743 763.296 763.947 764.891 766.902 768.944 770.573 771.498 772.18 772.265 771.879 772.062 771.411 771.672 773.196 774.004 775.175 777.578 779.939 782.348 783.877 787.078 788.632 790.062 790.593 791.326 792.599 794.713 795.084 795.328 797.549 800.707 802.308 803.98 805.735 807.311 808.89 810.723 811.561 812.85 814.332 815.539 817.093 818.435 819.814 821.906 823.66 824.65 826.327 826.53 827.63 828.889 831.258 834.342 837.32 839.895 842.294 844.782 846.94 849.322 851.842 854.436 857.283 859.575 862.374 865.156 867.49 870.522 873.225 875.883 878.418 881.222 884.069 886.85 889.9 893.051 896.591 899.691 903.192 906.416 910.079 913.497 915.629 916.846 918.322 919.774 921.436 925.677 927.167 927.054 930.301 928.186 930.583 932.611 937.906 942.468 943.605 941.31 942.789 943.399 944.256 943.724 941.44 938.038 937.475 937.493 937.745 938.207 938.518 937.575 938.269 940.34 942.838 944.997 945.503 945.526 945.31 945.078 945.175 945.464 945.853 945.996 946.388 946.839 947.806 949.123 950.578 951.813 952.717 955.245 956.818 958.651 960.603 962.769 962.676 963.947 965.301 967.564 969.091 969.956 971.264 973.34 975.653 977.976 980.476 982.87 985.483 988.226 991.114 993.938 996.355 998.693 1000.857 1002.821 1004.694 1006.842 1009.255 1010.925 1012.822 1014.427 1015.984 1017.742 1019.257 1020.391 1021.689 1022.933 1024.301 1025.424 1026.356 1027.017 1027.325 1026.952 1027.457 1028.306 1029.775 1031.351 1032.865 1034.178 1035.412 1036.892 1038.181 1039.629 1040.671 1041.648 1043.011 1044.542 1045.096 1044.343 1040.989 1037.979 1035.404 1033.68 1033.473 1035.199 1036.623 1037.172 1037.626 1038.131 1039.034 1039.432 1039.756 1039.327 1038.982 1038.205 1037.395 1036.987 1035.744 1033.553 1031.534 1029.284 1027.874 1026.315 1025.08 1024.626 1025.641 1026.494 1027.342 1028.159 1028.807 1029.303 1029.75 1030.141 1029.942 1029.335 1028.702 1028.018 
795.309 793.345 792.058 790.59 790.356 792.294 791.038 787.699 784.185 782.86 780.785 779.138 777.387 775.801 774.675 773.287 772.752 771.262 770.189 768.976 767.351 766.136 764.255 762.605 760.923 758.819 756.824 756.052 755.838 755.421 754.176 753.839 753.974 755.032 755.559 756.306 758.679 761.555 762.684 761.872 760.871 757.128 753.878 752.928 752.214 752.496 751.124 749.909 748.173 745.96 743.985 742.557 740.798 739.001 737.611 736.032 733.853 732.588 730.148 729.069 727.308 725.853 723.537 721.559 719.735 717.861 715.647 714.08 712.554 710.705 709.025 707.52 706.465 704.695 703.712 701.75 700.428 698.932 697.662 696.919 695.574 694.373 694.156 693.222 692.462 691.572 690.736 690.219 689.266 689.375 689.417 689.256 688.858 687.275 685.762 684.241 683.36 682.805 682.623 681.09 679.434 677.2 676.081 674.438 673.796 673.751 673.251 673.842 673.285 671.972 671.044 670.268 669.704 669.121 667.703 666.936 666.558 665.574 664.343 664.125 662.612 661.781 660.951 660.278 658.884 656.584 655.144 653.779 652.675 651.291 648.705 646.774 645.674 644.588 643.395 641.827 639.357 636.473 634.031 631.485 628.573 626.339 625.141 625.41 627.662 629.41 630.434 630.827 631.076 631.145 630.311 629.425 626.828 628.825 630.088 630.669 630.798 630.593 632.094 633.022 637.043 639.967 642.044 644.142 646.724 648.514 650.49 652.782 654.989 657.638 660.076 662.564 664.752 666.727 668.914 670.864 672.721 674.361 675.891 677.679 679.826 681.514 683.601 685.324 687.017 688.981 690.958 693.086 695.265 697.594 699.365 701.179 702.796 704.685 706.51 708.05 710.142 712.295 714.179 716.111 717.956 719.686 721.539 723.267 724.775 726.337 727.961 729.993 731.78 734.424 736.715 739.346 741.898 744.684 747.324 749.469 751.966 754.41 757.117 759.71 763.475 765.873 768.384 770.677 773.009 775.806 778.522 781.098 783.57 786.058 788.544 790.752 793.348 795.752 797.829 800.49 802.79 805.298 807.594 809.949 811.832 813.128 813.616 812.341 810.313 808.261 805.161 801.505 799.574 796.588 794.361 791.796 790.685 789.416 787.156 785.387 784.114 782.516 780.501 778.891 776.668 775.191 773.092 770.273 767.714 765.182 762.413 758.867 755.44 751.405 747.911 745.135 745.697 747.044 747.399 746.112 744.728 744.404 744.89 744.749 744.7 744.17 743.689 743.144 742.567 744.465 743.739 744.585 746.067 746.927 747.829 748.375 748.275 748.327 749.369 752.098 753.417 754.615 755.486 755.941 756.319 755.515 757.403 758.377 759.819 760.728 760.485 762.079 764.557 766.219 768.113 769.288 769.71 769.626 769.124 769.284 769.099 769.426 770.261 771.008 771.96 774.841 777.515 779.502 781.735 784.258 786.185 787.658 788.374 788.782 789.446 789.965 790.731 792.113 796.33 798.862 801.403 802.056 803.761 805.22 806.284 807.334 808.726 810.086 811.4 813.27 814.839 816.089 817.912 819.13 820.273 821.383 822.938 823.745 824.929 826.997 829.697 832.152 835.196 837.713 840.384 843.163 845.19 847.592 849.838 852.303 855.364 857.463 860.202 863.026 865.455 868.018 870.994 873.786 876.684 879.646 882.305 885.099 888.033 890.906 893.963 896.635 899.76 903.734 908.612 911.748 914.503 914.93 916.318 917.686 918.968 920.058 920.836 921.41 922.174 922.646 923.05 924.544 926.803 932.089 935.254 933.777 933.86 935.295 939.518 938.015 931.547 928.186 929.796 933.05 933.985 934.924 933.96 932.191 932.58 935.14 936.797 940.188 942.193 941.659 941.68 941.287 941.278 941.556 942.033 942.194 942.52 943.282 944.252 945.591 946.641 948.123 948.724 950.322 952.202 953.599 955.579 957.207 958.971 960.745 961.977 963.287 965.606 967.328 969.464 971.08 973.491 976.108 978.638 981.131 983.94 986.82 989.518 991.899 994.361 996.516 998.81 1000.83 1002.842 1005.119 1007.387 1009.244 1010.604 1012.184 1013.731 1015.301 1016.984 1018.527 1020.025 1021.485 1022.763 1024.012 1024.763 1025.488 1026.183 1026.633 1027.453 1027.951 1029.531 1031.513 1033.341 1034.8 1036.248 1037.521 1038.933 1040.364 1041.395 1042.392 1043.636 1045.249 1046.074 1043.609 1040.433 1037.61 1035.481 1032.931 1032.018 1033.991 1035.077 1035.855 1036.901 1037.584 1038.216 1039.296 1039.846 1039.24 1038.424 1037.766 1036.478 1035.456 1034.031 1032.488 1031.035 1029.324 1027.216 1026.005 1025.024 1024.034 1024.109 1025.661 1026.655 1027.499 1027.966 1028.503 1028.749 1029.075 1029.047 1028.514 1028.254 1028.094 
793.035 790.559 788.879 787.379 786.245 784.977 783.88 782.137 781.265 779.984 776.909 775.209 773.554 772.563 770.866 769.532 769.101 768.046 766.555 765.676 764.852 763.57 761.708 759.672 757.836 755.47 754.661 754.229 752.755 751.693 750.65 751.297 750.613 751.28 751.882 752.466 755.18 757.259 758.774 758.276 756.713 753.469 751.174 750.7 749.389 749.03 748.153 747.693 746.297 744.862 742.862 740.609 738.735 737.323 735.355 734.305 732.522 730.5 728.755 727.865 725.876 724.032 721.632 719.413 717.588 715.704 713.285 711.525 710.146 708.33 706.185 704.997 703.852 701.876 701.435 699.758 698.242 696.238 695.455 693.809 692.366 691.237 690.76 690.256 689.64 689.114 688.137 687.029 686.587 687.377 687.375 686.44 686.008 685.162 683.629 683.18 682.189 681.527 680.721 679.997 679.096 677.36 675.793 673.924 672.2 672.143 671.528 670.873 670.461 669.108 668.663 667.959 667.512 666.554 665.687 664.808 664.244 663.082 662.117 661.274 660.38 659.849 658.047 656.963 656.268 655.114 653.665 652.015 651.257 649.59 647.696 646.13 645.344 644.551 642.817 641.696 639.359 637.184 634.931 632.759 630.785 626.464 624.007 623.706 624.93 626.74 627.856 628.543 628.548 628.558 627.506 626.856 624.592 626.407 627.496 628.163 628.13 628.895 630.842 632.984 636.448 638.785 641.945 643.997 646.171 648.166 650.351 652.718 654.89 657.228 659.691 662.345 664.195 665.878 667.981 669.84 671.526 673.317 674.802 676.519 678.496 680.238 682.142 684.029 685.605 687.539 689.399 691.336 693.66 695.558 697.388 699.079 700.538 702.375 704.206 705.959 707.957 710.36 712.115 714.247 715.956 717.508 719.379 720.912 722.487 723.977 725.682 727.677 730.086 732.287 734.81 737.958 741.123 742.924 745.091 747.517 750.407 753.1 755.281 757.466 761.045 763.572 765.899 768.438 771.015 773.391 776.217 778.695 781.326 783.458 785.972 788.68 790.535 792.927 795.09 797.419 800.191 802.432 805.014 807.482 809.424 811.195 811.005 809.249 807.524 804.38 801.909 798.413 796.494 793.925 790.703 787.916 786.206 785.017 783.455 781.895 780.532 778.988 777.133 776.211 773.794 771.749 769.62 767.644 765.139 762.459 760.083 756.837 753.805 750.15 746.686 743.411 741.841 743.424 743.931 742.463 740.546 739.961 740.844 741.767 741.014 740.644 740.541 740.332 740.408 740.799 740.733 742.043 743.507 744.664 744.644 744.796 743.999 744.724 747.024 748.789 750.558 752.319 752.682 752.901 752.99 752.554 754.079 755.618 756.321 757.23 757.751 759.58 762.138 764.063 765.971 766.689 766.999 767.466 766.211 765.938 765.75 766.711 767.094 767.611 769.371 772.119 774.523 776.879 779.448 781.934 783.629 784.986 785.689 786.503 786.673 787.275 788.389 791.309 793.692 796.633 798.625 800.128 801.578 802.899 803.765 804.749 805.458 807.107 808.786 810.208 811.491 813.051 815.053 816.357 817.531 819.273 819.891 820.938 823.111 825.458 827.776 830.148 833.079 835.375 838.353 840.673 842.768 845.31 847.567 850.003 852.967 855.341 857.724 860.516 862.978 865.896 868.957 871.828 874.894 878.187 880.569 883.266 886.162 888.851 891.812 894.667 897.256 900.199 905.181 909.744 911.688 912.855 914.09 915.771 917.07 917.25 916.517 916.312 915.724 916.02 916.428 917.748 918.925 920.714 925.092 924.976 922.891 929.331 934.087 932.175 923.9 922.437 923.185 925.147 928.348 928.241 927.573 925.768 925.129 928.842 933.002 935.96 937.739 938.206 937.841 937.683 937.737 937.924 938.172 938.28 938.799 939.866 940.995 942.081 943.298 944.144 945.412 946.282 947.721 949.867 951.339 953.237 955.858 956.925 957.981 959.863 962.097 964.308 966.512 968.656 971.508 974.291 976.973 979.723 982.473 985.133 987.585 990.085 992.264 994.32 996.526 998.549 1000.387 1002.581 1004.95 1006.501 1008.013 1009.433 1010.914 1012.753 1014.68 1016.371 1018.063 1019.65 1020.968 1022.286 1023.344 1024.341 1025.221 1026.098 1027.359 1028.554 1029.867 1031.493 1033.1 1033.8 1034.841 1036.482 1038.448 1040.567 1042.106 1043.427 1044.643 1045.612 1044.862 1042.349 1040.021 1037.516 1035.049 1031.946 1031.327 1033.213 1034.269 1035.052 1036.027 1036.891 1037.769 1038.719 1039.09 1039.136 1038.199 1037.353 1036.014 1035.06 1033.443 1031.189 1029.556 1028.257 1026.619 1025.34 1023.367 1022.41 1023.306 1025.304 1026.4 1027.235 1027.557 1027.716 1027.869 1027.771 1027.862 1028.011 1027.572 1027.859 
790.071 788.143 785.384 783.408 782.662 781.007 779.769 778.683 777.649 774.888 773.477 771.789 770.221 768.657 767.134 765.81 765.06 764.483 763.375 762.482 761.379 760.317 758.868 756.976 754.656 753.428 752.642 751.129 749.317 748.576 747.753 747.056 747.325 747.519 747.605 747.936 750.972 753.87 754.676 754.399 753.023 750.526 748.547 747.149 746.685 745.937 745.44 744.222 743.364 742.297 740.808 738.846 737.512 735.509 733.709 731.807 729.857 728.905 727.357 725.586 724.173 722.046 720.258 717.87 715.738 713.705 711.455 709.371 708.047 705.815 704.41 702.905 701.492 699.733 698.709 697.17 696.029 694.534 693.132 691.416 689.959 689.381 689.584 688.122 686.844 686.161 685.128 684.648 684.728 684.405 684.223 684.024 683.236 682.281 681.286 680.558 679.957 679.799 678.694 678.038 676.898 676.186 673.913 671.869 670.497 670.378 670.29 668.497 667.533 667.356 666.793 665.428 665.245 664.457 663.403 662.224 661.092 660.674 659.479 658.604 657.997 656.818 656.112 654.8 654.071 653.572 651.28 650.061 648.375 647.193 645.705 644.105 642.886 642.067 641.054 639.718 638.022 636.231 635.669 631.667 629.18 626.424 622.381 621.297 621.558 624.15 625.94 626.272 625.998 626.022 625.137 624.484 622.391 624.029 624.893 625.083 625.374 626.999 629.216 632.918 636.244 638.842 641.922 644.252 646.277 648.338 650.588 653.117 654.748 656.821 659.06 661.311 663.173 664.912 666.658 668.15 669.983 671.877 673.38 675.106 676.831 678.448 680.08 682.275 684.107 686.14 688.038 689.934 691.551 693.567 695.441 697.18 698.694 700.306 702.307 704.246 705.848 708.061 710.237 712.06 713.673 715.415 716.861 718.604 720.47 722.029 723.976 725.862 728.226 730.507 733.046 736.399 738.654 741.013 743.12 745.366 748.063 750.683 753.32 756.043 758.66 761.239 763.456 766.101 768.899 771.328 773.732 776.772 778.891 781.083 783.748 786.336 787.925 790.278 792.496 795.17 797.549 800.5 802.644 804.856 806.817 808.134 807.735 806.645 804.557 801.229 798.603 795.926 793.239 790.443 787.292 785.21 782.927 780.992 779.479 778.312 777.037 775.019 773.361 772.443 770.42 768.295 766.338 764.801 762.871 760.057 757.334 754.7 751.885 748.676 745.655 741.545 737.719 738.421 739.44 738.751 737.264 736.604 737.388 737.76 737.188 737.199 737.083 736.347 736.97 737.017 737.317 738.868 740.217 741.418 741.04 741.207 740.81 742.049 743.862 744.963 746.72 748.324 749.132 749.953 749.916 749.699 751.754 752.155 752.819 753.994 754.609 756.791 759.965 761.885 763.749 764.566 764.468 764.731 762.827 760.762 761.248 762.694 763.495 764.238 766.442 768.994 772.082 774.375 776.912 779.159 780.917 781.865 782.493 783.393 783.662 784.547 786.584 789.065 791.799 794.395 796.431 797.866 799.286 800.346 801.152 802.05 802.828 803.904 805.591 807.069 808.862 810.688 812.294 813.539 814.91 815.725 816.647 818.114 820.63 823.364 825.659 828.119 830.794 833.301 835.818 837.533 840.467 842.63 845.045 847.897 850.754 853.206 855.704 858.238 861.034 863.9 866.761 869.815 872.788 876.012 878.889 881.609 884.428 887.009 890.392 892.692 895.502 898.636 903.697 906.615 909.091 911.015 912.372 913.101 912.654 912.191 911.937 912.115 912.161 912.207 912.166 912.447 913.595 914.318 916.079 916.507 915.3 920.494 925.235 920.645 918.678 918.736 919.112 920.057 923.594 924.062 921.602 919.75 919.321 922.654 928.913 932.926 933.846 933.048 933.808 934.231 934.3 934.359 934.285 934.747 935.616 936.738 937.787 938.552 939.888 940.874 942.273 943.301 944.831 946.525 947.707 949.833 951.595 953.098 954.553 955.879 959.341 961.032 963.465 966.322 970.073 972.584 975.325 978.036 980.765 983.354 985.601 987.705 989.954 991.893 993.973 995.954 998.073 999.78 1001.651 1003.667 1005.308 1007.036 1008.748 1010.712 1012.556 1014.383 1016.137 1017.835 1019.166 1020.443 1021.787 1023.049 1024.222 1025.578 1026.965 1028.515 1029.744 1030.737 1029.922 1029.889 1031.365 1033.292 1035.215 1038.18 1042.561 1044.185 1045.775 1045.967 1043.779 1041.71 1039.177 1037.352 1034.485 1032.021 1031.093 1032.208 1033.166 1034.162 1035.187 1036.383 1037.512 1037.929 1038.137 1038.346 1037.707 1036.981 1035.694 1034.258 1032.579 1030.814 1029.207 1027.075 1025.036 1023.359 1021.789 1021.383 1022.268 1024.72 1026.064 1026.412 1026.722 1026.85 1026.935 1026.697 1026.793 1026.749 1027.043 1027.705 
785.723 784.58 782.453 780.064 778.675 777.002 776.232 774.954 774.217 771.375 769.55 768.237 767.002 765.091 763.576 762.11 761.454 760.532 759.954 758.906 757.538 756.729 755.763 753.396 752.387 751.169 749.685 747.767 746.352 745.385 744.392 743.844 744.076 743.967 744.196 744.491 744.603 744.943 747.647 750.104 747.358 746.84 745.604 744.587 743.572 743.139 742.222 740.591 739.744 738.663 738.061 737.173 734.993 733.22 731.468 729.663 728.275 726.616 725.29 723.95 722.246 719.837 718.576 716.073 713.918 711.379 709.214 707.227 705.89 704.011 702.468 700.51 699.236 697.734 696.366 694.598 693.292 692.292 690.84 690.416 688.543 687.346 686.427 685.718 684.523 683.99 682.857 682.199 682.574 681.997 681.884 680.846 680.852 679.359 678.48 678.044 677.288 676.314 675.649 675.292 675.135 673.916 672.173 670.728 669.407 668.417 667.848 666.254 665.84 665.165 664.52 663.363 662.437 662.678 661.556 659.347 658.726 657.275 656.826 656.337 655.421 654.5 653.617 652.911 653.281 651.111 650.008 648.165 646.607 645.201 643.885 642.108 641.452 640.172 639.315 638.611 637.324 635.423 633.307 630.955 627.901 625.259 620.58 619.289 619.206 621.376 622.464 622.952 623.571 623.638 622.593 621.731 620.596 621.84 622.118 622.359 624.099 626.757 630.101 633.273 636.422 638.731 641.35 643.982 646.426 648.175 650.807 652.886 654.492 656.618 658.648 660.708 662.26 663.724 665.415 666.771 668.38 670.061 671.47 673.207 674.925 676.648 678.514 680.482 682.407 684.349 686.108 687.729 689.421 691.322 693.238 694.891 696.517 698.607 700.672 702.41 704.166 706.189 708.067 709.679 711.493 712.934 714.635 716.487 718.333 719.969 722.209 724.15 726.456 728.932 732.088 734.261 736.532 738.634 740.78 743.244 745.648 748.462 751.04 753.792 756.235 759.148 761.501 764.272 766.847 769.356 771.76 774.41 776.962 778.972 781.36 783.798 785.607 787.7 790.417 792.786 795.709 798.181 800.294 802.299 804.167 805.251 805.523 803.913 801.263 798.581 795.888 793.157 790.497 787.056 784.394 781.898 780.466 777.448 776.079 774.509 772.996 770.644 768.871 767.788 766.139 764.203 763.498 760.979 758.936 755.941 754.063 751.588 749.395 747.142 743.67 739.982 736.03 733.571 735.086 734.525 733.226 732.604 734.066 734.489 734.048 733.989 732.598 732.619 733.664 733.66 733.936 734.966 735.793 736.437 736.81 736.811 736.813 738.72 740.233 741.796 743.847 745.112 745.656 746.06 746.079 747.075 748.034 748.698 749.901 751.406 752.727 754.797 757.925 760.275 760.887 761.853 761.427 760.963 759.268 756.74 756.64 758.783 758.816 760.497 763.164 765.299 768.134 772.05 774.918 776.993 778.247 779.032 779.524 780.355 779.959 781.989 783.672 785.491 789.512 792.802 793.634 795.19 796.694 797.62 798.548 799.377 800.508 801.348 801.992 804.44 806.605 807.709 808.862 810.521 811.422 812.941 814.933 816.094 818.439 820.892 823.171 826.002 828.772 831.452 833.75 835.184 837.72 840.058 842.122 844.446 848.359 851.175 853.902 856.757 859.299 862.147 864.834 867.831 871.105 874.198 876.979 880.052 882.824 885.559 888.38 890.885 893.685 896.996 902.03 905.395 907.481 909.257 910.503 910.802 909.554 908.547 908.551 908.713 908.804 908.644 908.09 907.762 907.475 906.958 907.61 908.328 909.383 909.892 910.056 909.266 909.315 910.847 915.009 914.973 914.449 913.088 913.049 914.182 915.765 919.075 926.277 929.023 928.275 928.648 929.52 930.145 930.299 930.247 930.389 931.146 931.923 932.839 933.939 935.094 936.527 937.509 938.367 939.994 941.694 942.922 944.399 946.182 947.433 949.195 950.964 953.166 955.43 957.632 960.109 963.27 967.195 970.703 974.23 976.799 979.212 981.371 983.617 985.439 987.359 989.538 991.216 992.986 995.28 997.193 999.059 1000.996 1003.132 1005.116 1007.166 1009.149 1010.779 1012.693 1014.368 1015.996 1017.467 1018.689 1020.219 1021.719 1023.237 1024.72 1026.225 1027.698 1027.239 1025.752 1025.125 1025.868 1027.169 1030.145 1033.431 1036.213 1040.308 1044.514 1045.789 1045.262 1043.793 1041.737 1039.427 1036.903 1034.598 1032.483 1030.971 1030.626 1031.203 1032.752 1034.494 1036.016 1037.388 1037.736 1037.821 1037.412 1036.66 1036.269 1035.405 1034.006 1032.217 1030.684 1029.271 1027.563 1025.456 1023.35 1021.739 1021.637 1022.674 1024.568 1025.602 1025.822 1025.749 1025.872 1026.05 1025.877 1025.873 1025.935 1026.544 1027.561 
781.706 780.434 778.324 776.558 775.165 773.469 771.88 770.165 768.5 767.215 765.826 765.025 763.261 761.401 759.918 758.589 757.221 756.367 755.977 755.057 753.85 752.811 751.209 751.412 750.186 748.265 746.672 744.524 743.399 742.239 741.089 740.664 740.279 740.627 740.803 741.104 741.084 740.726 740.971 741.318 741.626 742.048 743.203 740.811 740.523 740.347 738.915 737.026 735.591 734.217 733.766 734.029 732.364 730.941 729.52 727.973 727.096 725.343 723.877 721.911 720.085 718.528 716.861 714.404 712.286 709.357 707.157 705.127 703.359 701.589 699.991 698.447 697.151 695.484 694.305 692.349 691.911 689.903 688.552 687.571 686.463 685.037 684.373 683.328 682.148 681.865 680.408 679.761 679.695 679.536 678.722 678.809 678.647 677.002 676.654 675.52 674.794 674.132 673.819 675.014 673.434 671.892 671.013 669.951 668.464 667.195 665.306 664.568 663.459 662.742 661.787 661.065 660.591 660.002 659.386 657.842 656.417 655.073 654.685 653.131 652.725 651.987 651.508 650.518 649.336 648.572 646.944 646.061 644.204 642.621 641.515 640.771 639.726 638.411 637.926 637.505 636.776 634.361 631.962 629.354 626.81 624.125 620.401 617.664 616.85 618.285 619.049 619.825 620.615 620.751 619.996 618.708 619.076 619.672 620.77 623.071 625.714 628.639 631.501 634.342 636.929 639.218 641.972 644.253 646.879 648.458 650.482 652.631 654.108 655.704 657.71 659.447 661.099 662.248 663.559 664.865 666.526 668.101 669.56 671.255 672.951 674.612 676.497 678.533 680.164 682.101 683.973 685.603 687.639 689.312 691.013 692.968 694.857 696.888 698.528 700.476 702.367 704.131 705.775 707.337 708.999 710.736 712.594 714.232 715.893 717.506 719.622 722.078 724.465 727.764 729.958 731.814 733.927 736.232 738.774 741.086 743.504 746.146 748.718 751.6 753.938 756.417 759.084 762.159 765.409 767.766 770.214 772.215 774.266 776.431 779.453 781.486 783.541 785.677 788.429 790.7 793.502 795.701 797.958 799.763 801.027 802.207 802.4 800.594 798.782 796.32 793.297 790.669 787.381 784.77 781.908 779.638 776.915 774.068 773.093 771.7 769.835 767.196 765.745 764.147 762.939 760.87 759.637 757.635 755.463 752.816 750.751 748.204 746.788 744.608 741.113 738.176 734.454 730.377 731.029 730.538 729.619 728.845 729.646 730.197 730.089 729.122 728.944 729.702 730.048 730.126 730.692 731.337 732.044 732.165 732.893 732.653 733.176 734.522 736.627 738.227 740.029 741.002 741.177 742.428 743.367 744.011 744.675 745.761 746.796 748.558 750.813 753.611 756.218 757.519 758.314 758.62 758.753 757.157 756.041 753.903 753.025 754.947 755.487 757.537 759.619 762.609 766.206 769.616 772.463 774.59 775.84 776.193 776.395 776.485 776.738 779.227 781.638 783.578 787.249 789.663 791.571 792.989 794.026 794.565 795.917 796.806 798.258 799.546 800.851 802.12 803.94 805.376 806.776 808.389 809.724 811.431 813.611 814.665 816.927 818.967 820.884 824.121 826.624 829.798 831.052 832.955 835.159 837.787 840.384 843.238 846.19 849.645 852.045 855.195 858.235 860.746 863.378 866.292 869.468 872.082 874.859 877.84 880.942 884.199 886.662 889.104 891.58 894.876 899.438 903.843 906.546 908.009 908.045 907.16 905.849 905.332 905.322 905.727 905.628 905.184 904.667 904.195 903.702 903.284 903.708 904.325 905.113 905.132 905.055 905.147 905.257 905.928 906.906 907.847 909.576 909 909.595 910.889 912.24 915.319 921.614 923.348 923.967 924.498 925.118 925.267 925.619 926.424 926.923 927.349 928.392 929.488 930.65 931.573 932.701 934.419 935.156 936.796 938.444 939.718 941.09 942.782 944.379 945.997 947.92 949.816 951.986 954.602 957.157 960.903 965.008 968.79 971.809 974.479 976.922 979.354 981.093 982.546 984.602 986.439 987.801 989.474 992.308 994.476 996.646 998.581 1000.439 1003.022 1004.976 1007.22 1009.208 1011.21 1013.015 1014.616 1015.868 1017.097 1018.66 1020.078 1022.011 1023.724 1025.263 1026.603 1024.938 1021.868 1021.173 1022.426 1024.112 1028.736 1032.463 1035.429 1038.169 1040.619 1042.047 1042.656 1043.159 1041.579 1039.898 1037.291 1034.97 1032.621 1031.424 1030.72 1031.159 1032.768 1033.984 1035.915 1037.87 1038.345 1038.203 1037.189 1036.505 1035.645 1034.589 1033.291 1031.868 1030.318 1028.868 1027.149 1025.808 1024.518 1024.146 1024.101 1024.455 1024.715 1024.921 1024.301 1024.387 1024.738 1025.135 1025.353 1025.08 1025.444 1026.481 1027.571 
778.508 776.889 775.018 773.508 772.199 770.247 768.617 766.95 765.28 763.551 762.661 761.389 759.766 758.196 757.048 755.045 754.021 753.157 751.523 749.691 749.775 750.211 750.115 748.062 746.671 745.232 744.29 742.091 740.17 739.256 738.158 737.357 737.127 737.356 737.657 738.104 737.802 737.408 737.661 737.82 738.045 737.78 737.922 737.599 736.921 737.034 736.022 733.934 732.151 731.061 730.074 729.488 728.638 728.711 727.336 726.989 725.375 723.98 723.676 720.344 718.266 716.727 714.964 713.299 710.924 708.884 706.606 704.247 702.192 700.169 698.447 696.561 695.051 693.697 692.159 690.434 689.407 687.817 687.338 685.376 684.54 683.099 682.223 681.214 679.865 679.21 678.569 677.743 677.315 677.437 676.827 676.396 675.733 675.552 674.36 673.478 672.733 671.726 671.149 671.433 671.787 671.568 670.629 669.634 667.845 665.352 662.921 660.972 660.326 659.865 659.612 660.033 658.461 658.085 657.118 655.724 654.412 653.599 652.143 651.721 651.16 649.83 648.845 647.665 647.043 645.84 645.045 643.919 642.17 640.625 639.482 638.578 637.895 637.072 636.537 636.199 635.658 634.196 632.147 628.52 626.216 624.164 620.438 617.15 614.02 614.569 616.066 616.622 617.952 618.199 617.226 616.337 615.924 618.825 621.516 624.37 627.021 629.833 632.25 635.063 637.462 640.402 642.32 644.59 646.668 648.464 650.525 652.242 653.36 654.951 656.451 657.717 659.652 660.512 662.072 663.149 664.804 666.109 667.793 669.634 671.283 672.912 674.81 676.986 678.644 680.413 682.449 684.025 685.941 687.527 688.878 691.11 693.294 695.23 696.72 698.473 700.165 701.455 702.985 704.608 706.421 708.422 710.326 711.594 713.455 715.479 717.324 719.889 721.712 724.987 727.729 728.98 731.287 733.684 735.935 738.435 741.03 743.48 746.283 749.288 751.713 754.074 756.84 759.85 763.102 766.652 768.434 770.595 772.417 774.399 776.748 779.332 781.678 783.992 786.283 788.403 790.806 792.873 795.264 797.105 798.367 799.447 799.447 797.906 795.898 793.793 790.808 788.152 784.33 782.322 779.437 777.228 774.941 772.858 770.066 768.682 766.483 764.972 763.295 761.424 759.973 758.348 755.725 753.737 751.527 749.838 747.023 745.021 743.284 741.906 739.273 735.998 732.51 728.209 726.762 726.744 725.336 726.014 725.665 726.27 726.509 725.465 725.424 726.323 726.925 726.377 726.614 726.889 727.699 728.238 728.997 729.527 730.491 731.291 733.168 734.65 736.301 737.065 737.31 737.887 739.075 740.095 741.128 742.388 743.67 747.114 750.197 752.508 754.283 755.122 755.355 755.378 755.102 754.719 752.991 751.887 750.515 750.815 752.356 753.818 756.043 760.552 764.392 767.632 770.264 772.045 772.702 773.186 772.848 772.51 774.219 777.27 780.015 782.247 785.359 787.317 789.07 790.683 791.985 791.392 793.264 794.155 795.232 796.609 797.818 799.565 801.514 803.428 804.711 806.025 807.689 809.016 811.135 812.976 814.799 816.281 819.582 821.655 823.82 826.136 828.267 831.01 833.475 836.768 839.186 840.986 844.812 847.77 851.083 854.013 857.159 859.877 862.227 865.077 867.895 870.559 873.208 875.82 878.481 881.915 884.864 887.38 889.85 892.444 896.152 901.472 903.656 905.101 904.746 903.585 902.838 902.3 901.889 902.067 902.276 901.75 901.076 900.695 900.25 900.03 900.34 901.013 901.297 901.436 901.277 901.306 901.559 901.986 902.773 903.234 905.25 905.32 906.031 907.259 908.97 911.604 916.217 918.58 919.379 919.834 920.994 921.329 921.828 922.714 923.491 924.011 925.059 926.194 926.993 927.908 928.856 930.162 931.608 933.11 934.683 936.208 937.372 939.436 941.036 942.54 945.04 947.214 949.232 951.199 954.401 957.358 961.821 965.467 968.487 971.66 973.684 975.311 977.781 979.564 981.434 983.22 984.669 986.818 989.173 991.904 993.917 995.883 997.654 1000.067 1002.666 1004.955 1007.537 1009.282 1011.173 1012.706 1014.165 1015.663 1017.192 1018.862 1020.901 1022.853 1024.243 1023.863 1021.736 1018.965 1017.686 1018.504 1020.781 1024.706 1028.171 1035.247 1037.866 1037.973 1039.006 1040.117 1041.187 1040.778 1039.879 1037.812 1035.632 1033.497 1032.206 1031.541 1031.677 1032.887 1034.336 1035.85 1037.116 1038.485 1038.146 1037.016 1036.076 1035.503 1034.729 1033.948 1031.845 1029.937 1028.809 1027.829 1027.154 1026.429 1026.03 1025.766 1025.567 1024.834 1023.974 1023 1023.207 1023.998 1024.169 1023.981 1024.141 1024.994 1026.321 1027.359 
775.539 774.229 772.051 770.477 769.244 767.528 766.033 763.86 762.154 760.403 759.214 757.584 756.482 754.889 753.753 752.36 750.305 748.55 748.273 748.335 747.497 746.589 745.812 744.645 743.156 741.478 740.768 738.717 736.394 735.496 734.558 734.178 733.751 734.329 734.396 735.489 734.829 734.906 734.898 735.015 734.886 734.638 734.702 734.114 734.139 733.353 732.538 731.42 729.349 727.904 726.916 725.704 725.155 724.854 723.792 722.701 722.181 722.107 721.355 719.72 717.37 715.463 713.208 711.474 709.705 707.678 705.032 702.723 700.395 698.327 696.775 694.45 692.812 691.166 689.918 688.322 687.373 685.584 684.803 682.994 682.051 681.13 680.133 678.928 677.815 676.445 676.155 675.49 674.849 674.458 674.3 674.037 673.572 672.725 671.799 670.729 671.084 670.008 669.66 669.015 669.224 668.247 667.62 667.058 666.202 663.71 661.683 659.29 658.255 657.255 658.707 658.148 656.787 656.315 655.447 654.218 652.398 651.255 650.457 649.695 648.865 647.283 646.047 644.867 644.269 643.646 642.389 641.444 640.039 638.719 637.938 637.036 636.271 635.683 635.305 635 634.384 633.297 631.784 628.361 626.703 624.18 621.266 617.371 613.463 612.075 613.072 614.238 615.562 616.021 614.862 613.574 614.618 617.663 620.95 624.319 627.366 630.461 633.568 635.928 638.546 640.976 643.02 645.153 647.028 648.405 649.918 651.031 651.837 653.229 654.563 655.609 657.215 658.895 660.377 661.899 662.949 664.669 666.033 667.57 669.336 671.107 672.98 675.012 676.708 678.506 680.436 682.285 684.047 685.557 687.482 689.602 691.679 693.058 694.793 696.645 698.245 699.441 700.852 702.452 704.358 706.125 707.623 709.095 711.542 713.537 715.683 717.586 719.939 722.211 723.907 725.723 728.537 730.868 733.294 735.91 738.495 741.034 743.962 746.999 749.438 752.105 754.908 758.319 760.82 763.875 766.291 768.13 770.509 772.954 774.955 777.217 779.787 781.896 784.762 786.247 788.163 790.348 792.527 794.318 795.614 796.281 797.132 796.543 794.541 791.627 788.325 785.225 782.645 780.1 777.276 775.087 772.791 770.678 767.385 765.185 763.67 762.031 760.89 758.523 756.873 754.698 752.77 750.731 748.775 747.291 744.702 741.726 739.323 738.276 735.86 733.099 730.266 726.73 723.445 723.073 722.13 721.886 722.416 722.803 723.54 722.481 722.724 723.061 723.647 723.377 723.207 723.299 723.653 723.965 724.762 725.333 726.187 728.106 729.855 731.274 732.388 733.108 732.878 733.504 734.736 736.31 737.81 739.379 740.962 743.58 747.272 750.309 752.294 752.124 751.696 751.566 751.608 751.544 750.004 748.746 747.963 748.198 748.7 751.299 755.118 759.047 762.801 765.862 768.623 769.625 769.469 769.477 769.422 770.275 772.206 776 778.74 780.945 783.495 785.366 786.33 787.555 788.192 788.268 790.492 791.767 792.93 794.005 796.222 797.871 798.968 800.717 801.679 803.148 804.952 806.532 809.017 811.332 813.223 815.28 817.606 819.744 821.603 823.779 826.606 829.512 833.072 835.805 837.026 839.239 843.103 846.38 849.373 852.897 856.18 858.883 861.286 863.76 866.199 868.876 871.548 874.424 877.283 880.059 882.956 885.735 888.264 890.944 893.533 898.711 901.427 902.088 901.203 900.103 899.381 898.881 898.567 898.649 898.083 897.691 897.129 896.423 896.123 896.227 896.444 896.817 897.519 898.084 898.509 897.975 898.059 898.096 898.762 899.253 900.204 901.376 902.429 903.501 904.542 907.506 910.72 911.301 914.533 915.696 916.052 916.849 917.397 918.056 918.602 920.056 921.399 922.305 923.137 924.298 925.376 926.591 927.712 928.472 929.959 931.484 933.355 935.028 936.864 938.774 940.684 943.32 945.693 948.596 951.746 954.685 957.28 959.988 964.678 966.966 969.474 971.196 973.16 975.391 977.854 979.794 981.996 984.193 986.179 988.612 990.845 993.144 995.376 997.553 999.94 1002.792 1004.777 1006.967 1008.768 1010.258 1011.484 1012.893 1014.698 1016.715 1018.594 1020.138 1020.46 1017.781 1015.658 1014.327 1013.56 1014.537 1017.199 1019.346 1023.164 1029.653 1035.568 1035.24 1036.04 1038.022 1040.145 1040.165 1039.484 1038.411 1036.668 1034.813 1033.324 1032.742 1032.644 1033.644 1034.926 1036.086 1036.83 1037.253 1036.907 1036.503 1035.94 1035.434 1034.817 1033.534 1031.412 1029.334 1027.887 1026.624 1026.652 1027.282 1026.906 1026.285 1024.948 1023.491 1022.014 1021.202 1021.687 1022.551 1022.261 1022.633 1023.448 1024.959 1026.178 1027.403 
773.49 771.835 769.709 767.823 766.491 764.602 762.809 761.026 759.135 757.476 755.907 754.673 753.685 751.839 750.13 747.497 747.023 746.952 745.706 744.921 743.645 742.982 742.832 741.039 739.226 738.095 736.716 735.339 733.469 732.275 731.304 731.267 730.256 730.563 731.65 731.466 731.611 732.248 732.409 733.153 732.883 732.19 731.597 731.135 730.779 729.909 728.133 727.416 726.368 724.595 723.848 722.673 721.732 721.175 720.638 719.452 719.482 719.903 719.889 718.686 716.406 714.641 712.611 710.361 707.933 706.973 704.704 700.935 698.722 696.199 693.524 692.003 690.278 689.423 687.952 686.634 685.569 684.489 682.699 680.791 680.009 679.2 677.562 676.846 675.736 674.589 674.492 674.091 672.77 672.264 671.956 671.83 671.157 670.443 670.326 668.994 668.778 667.462 666.72 666.278 666.012 665.585 665.161 664.655 663.629 662.051 660.408 658.409 656.981 655.311 654.533 655.272 655.18 654.311 653.406 652.428 650.524 649.765 648.315 646.962 646.58 645.013 644.252 642.811 642.158 641.562 640.401 638.698 637.782 637.022 635.928 635.059 635.152 634.696 634.324 633.967 633.064 631.556 630.88 628.046 624.644 622.596 620.738 618.226 614.517 610.819 610.083 612.016 613.581 613.609 612.142 612.768 614.448 617.364 620.277 623.417 626.56 629.483 633.262 635.895 638.894 641.29 643.63 645.702 646.784 648.07 649.02 649.644 650.241 651.215 652.335 653.436 655.454 656.609 657.897 659.476 660.793 662.585 664.004 665.745 667.462 669.56 671.423 673.152 674.839 676.563 678.243 680.359 681.856 683.547 685.807 687.528 689.46 691.134 692.841 694.181 695.658 697.049 698.517 700.23 702.136 703.558 704.851 706.962 709.472 711.786 714.207 715.906 717.557 719.334 721.271 723.477 725.984 728.643 731.192 733.712 736.502 738.937 741.702 744.762 747.777 750.666 752.993 755.49 758.523 761.443 764.139 766.348 768.046 770.788 772.928 775.283 777.399 779.866 782.803 784.668 785.896 787.956 790.058 791.471 792.983 793.408 793.826 794.047 792.673 788.648 785.978 782.756 781.071 776.861 775.558 772.819 770.025 767.6 764.45 761.756 760.266 759.172 757.28 755.571 754.021 752.425 750.096 748.96 746.745 744.578 742.067 739.145 736.553 735.216 733.116 730.686 728.167 725.367 721.036 719.346 719.336 718.401 719.188 719.86 720.175 719.939 720.048 720.165 720.279 720.078 719.894 720.333 720.418 720.831 721.334 722.285 723.274 724.908 726.407 727.796 728.91 729.512 729.417 729.989 730.989 732.152 734.13 736.085 737.437 739.815 743.21 746.11 747.402 747.015 746.575 746.55 745.952 745.907 745.937 745.376 744.55 745.299 746.237 748.034 751.409 757.311 762.118 765.059 767.234 766.905 766.237 766.235 766.138 767.981 770.291 774.073 777.394 779.572 781.677 783.032 783.807 784.73 784.985 785.379 787.481 789.107 790.577 791.462 793.072 794.968 796.353 797.769 798.771 799.129 801.939 804.489 807.133 809.498 811.751 813.79 815.692 817.224 819.9 822.806 825.324 828.335 831.562 833.72 835.949 838.106 841.303 844.794 848.856 851.883 855.422 858.292 860.356 862.796 865.298 867.607 869.977 873.038 875.854 878.768 881.43 884.002 886.75 889.402 891.939 896.763 898.573 897.903 897.083 896.165 895.749 895.77 895.312 894.824 894.134 893.837 893.397 893.121 893.029 892.956 892.778 892.816 893.255 892.96 892.598 893.493 894.021 894.323 894.942 895.885 896.665 897.701 898.841 899.775 900.723 902.092 904.265 906.28 908.575 909.882 911.46 913.067 913.298 913.71 913.966 916.08 917.376 918.268 919.154 920.483 921.041 921.781 923.352 924.689 926.1 927.48 929.061 930.99 932.764 934.912 937.162 939.909 943.023 946.602 950.548 952.51 954.501 956.364 958.867 961.773 964.308 966.941 968.918 971.266 973.404 976.553 978.768 981.013 983.725 985.756 988.098 990.462 993.477 995.369 997.716 1000.241 1002.442 1004.059 1005.613 1007.162 1008.357 1009.902 1011.892 1013.833 1015.864 1015.863 1014.42 1011.761 1010.315 1009.841 1010.083 1010.453 1011.699 1014.145 1017.16 1022.555 1029.221 1032.122 1032.174 1033.491 1036.641 1036.996 1039.12 1038.264 1037.477 1036.633 1035.156 1034.107 1034.156 1034.524 1035.469 1036.187 1036.445 1036.355 1036.24 1035.416 1035.456 1035.378 1034.728 1033.216 1030.824 1028.515 1026.549 1025.282 1025.249 1026.531 1027.006 1026.315 1024.017 1021.519 1019.777 1019.527 1020.274 1021.481 1021.809 1022.349 1023.331 1024.946 1026.246 1027.337 
771.006 769.559 766.999 764.978 763.31 761.476 759.667 757.676 755.943 754.522 752.96 751.32 749.8 747.663 746.075 745.868 744.566 743.609 741.969 740.638 740.013 738.925 738.748 737.324 735.716 734.218 733.047 731.309 730.06 729.031 727.8 727.32 726.168 726.862 727.697 728.113 728.739 729.432 730.258 730.448 730.822 729.465 729.141 728.262 727.728 727.069 725.486 724.335 722.997 721.841 721.194 720.022 718.885 718.228 718.072 717.641 717.657 717.463 717.12 715.436 714.355 713.156 711.674 709.168 706.861 705.107 703.283 700.005 696.422 693.983 691.726 689.659 688.506 687.076 685.874 685.346 683.507 682.867 680.707 678.843 677.671 676.999 675.511 674.034 673.393 672.564 672.175 671.717 670.987 670.112 669.889 669.897 669.639 669.599 669.147 667.754 666.456 665.537 665.321 664.606 664.298 663.797 662.878 662.345 661.405 659.803 658.347 657.164 655.912 654.68 652.594 652.36 653.088 652.205 651.161 649.498 648.589 647.57 646.435 645.319 644.387 642.798 641.575 640.726 640.385 639.529 638.596 636.378 635.716 635.334 633.789 634.227 633.551 633.307 633.291 633.132 631.969 630.046 629.065 626.951 624.161 622.115 620.167 617.432 613.97 611.468 608.835 610.134 611.5 611.396 610.407 611.415 613.959 616.768 619.257 622.569 625.322 628.532 632.551 636.087 639.97 641.99 644.083 646.109 646.799 647.261 647.529 648.099 648.161 648.885 649.856 651.362 652.877 654.316 656.388 657.643 659.094 660.466 662.003 663.699 665.851 667.946 669.68 671.229 672.84 674.801 676.711 678.398 679.957 681.901 683.572 685.224 687.042 688.73 690.362 691.821 693.272 694.585 696.191 698.101 699.534 700.883 702.635 704.94 707.484 710.352 712.138 713.792 715.544 717.533 719.775 721.487 723.95 726.185 728.95 731.913 734.638 736.941 739.816 742.52 745.505 747.825 750.532 753.279 755.967 758.523 761.37 764.184 766.246 768.376 770.66 773.435 775.516 778.141 779.984 781.793 783.942 785.124 786.987 788.58 789.937 789.935 790.441 790.148 788.917 786.725 783.338 781.225 778.509 775.194 773.553 770.469 767.356 764.515 761.739 759.709 757.323 755.266 754.499 753.111 751.166 749.263 746.966 745.307 743.406 741.103 738.899 736.333 733.882 732.28 730.799 728.581 726.315 724.087 720.1 716.272 714.754 715.429 716.327 717.48 717.418 717.471 717.294 716.861 717.361 716.977 717.112 717.742 717.197 717.737 718.418 719.446 720.638 721.766 723.102 724.457 725.812 725.79 726.135 726.84 727.84 728.444 731.003 732.909 734.218 736.34 739.305 741.838 743.399 742.993 742.398 742.083 741.136 740.968 741.315 741.587 741.045 742.614 743.578 745.363 748.317 752.351 757.699 759.901 763.632 762.037 762.074 761.88 762.737 765.078 767.862 771.699 774.815 777.776 779.214 780.887 781.764 782.162 782.385 782.522 785.045 786.091 787.797 788.498 790.349 791.675 793.819 794.403 795.845 796.429 799.672 802.336 805.15 807.477 809.957 812.109 813.68 815.505 817.592 821.91 825.479 828.207 830.847 832.775 835.092 837.15 840.077 844.205 848.227 851.524 854.271 857.016 859.758 861.923 864.23 866.684 868.933 871.258 874.349 877.152 879.977 882.666 885.27 887.954 890.319 892.388 893.369 893.867 893.571 892.432 891.905 891.799 891.554 891.057 891.071 890.216 889.714 889.461 889.105 888.843 888.594 888.674 888.734 888.292 888.322 888.971 889.912 890.677 891.469 892.095 893.032 894.338 895.47 896.379 896.987 897.917 898.774 900.214 901.618 903.616 905.199 906.794 908.384 908.114 908.33 911.288 913.931 914.794 915.115 915.68 915.904 916.267 917.691 919.956 921.769 923.182 924.876 926.871 928.912 930.941 932.56 936 939.938 943.894 948.076 950.001 952.005 954.387 956.679 958.558 959.868 961.881 963.94 966.929 970.048 972.53 975.146 977.47 979.372 981.843 984.198 987.115 990.379 993.765 995.607 997.31 999.333 1001.043 1002.757 1004.577 1005.548 1006.574 1008.164 1010.289 1012.449 1011.595 1008.119 1006.38 1005.49 1005.459 1006.211 1006.896 1008.859 1011.788 1014.861 1018.94 1025.264 1027.102 1027.892 1030.268 1031.995 1033.148 1036.852 1037.409 1037.721 1037.567 1036.726 1036.198 1036.172 1036.288 1036.554 1036.452 1036.419 1035.869 1035.195 1033.163 1032.825 1033.08 1033.922 1032.626 1030.358 1028.193 1026.278 1024.759 1024.52 1025.88 1027.045 1025.91 1023.235 1020.989 1019.725 1019.384 1020.85 1022.827 1022.873 1023.181 1023.885 1024.889 1026.37 1027.563 
768.39 766.633 764.199 762.316 760.769 758.8 756.762 754.508 752.978 751.797 749.721 746.898 745.268 745.223 744.358 742.976 741.654 740.439 739.076 737.075 735.757 735.404 735.066 734.204 732.243 731.101 729.543 728.068 726.775 725.253 724.133 723.885 723.17 723.834 723.969 724.753 725.733 727.038 727.391 728.121 728.285 727.453 727.24 726.225 726.162 725.167 723.753 722.574 720.963 719.894 719.438 718.059 717.247 715.963 715.474 715.31 715.346 714.825 713.877 712.023 710.696 710.13 709.24 707.848 705.762 702.902 700.969 698.542 695.749 692.538 690.134 688.173 686.416 684.868 683.498 682.401 682.288 680.661 678.189 676.916 675.604 674.692 673.274 671.85 671.447 671.12 670.442 669.607 669.196 668.179 668.132 668.117 668.773 669.013 668.651 667.377 665.726 664.544 664.017 663.4 663.11 661.889 661.035 660.176 658.947 658.004 657.413 656.066 654.717 653.75 651.897 650.855 650.713 649.996 649.042 648.181 647.459 645.96 644.475 643.043 641.964 640.412 639.411 638.68 638.384 637.493 635.884 635.118 634.167 632.47 632.141 632.005 631.525 631.911 632.81 632.546 630.896 629.285 628.75 626.77 623.651 620.676 618.231 616.367 613.189 611.906 608.62 607.716 608.979 609.012 608.603 610.412 613.111 615.483 618.597 621.836 624.136 627.58 632.493 636.245 639.312 641.86 643.872 644.61 645.56 645.558 645.194 645.913 645.948 646.726 648.441 649.28 650.482 652.154 654.085 655.31 657.123 658.533 660.007 661.875 663.94 665.985 667.921 669.883 671.551 673.451 675.22 676.562 677.994 679.611 681.219 682.689 685.058 686.603 687.977 689.4 690.93 692.249 694.068 695.646 696.856 698.302 700.436 702.78 705.161 707.829 709.505 711.412 713.142 715.041 717.779 719.428 722.089 724.573 727.72 730.687 733.365 735.158 738.494 740.724 743.031 745.599 748.117 750.994 753.99 756.844 758.991 761.627 763.669 766.181 768.302 770.949 773.356 775.874 777.807 779.36 781.334 782.539 784.383 786.18 787.308 787.163 787.379 787.051 786.577 784.28 781.548 779.435 776.329 773.584 771.23 767.679 764.559 761.829 759.895 757.196 753.996 752.715 751.111 749.64 747.909 746.08 744.064 741.279 739.435 736.971 735.179 732.87 730.577 728.103 726.738 725.446 723.196 720.506 718.056 715.514 712.768 710.84 713.353 714.643 714.69 714.892 713.926 713.931 714.343 714.325 713.805 713.905 714.344 714.82 715.618 716.558 717.823 719.003 720.222 721.454 722.772 722.725 723.373 724.121 724.452 725.82 727.849 729.58 731.235 733.309 735.278 737.03 739.402 738.559 737.732 737.428 737.105 736.57 737.151 737.339 737.402 739.477 740.475 742.627 745.57 748.168 752.385 755.799 757.519 757.898 757.612 758.305 759.662 762.2 765.416 768.903 771.707 774.297 775.959 776.8 778.272 779.184 779.454 780.324 782.134 782.973 783.695 785.895 787.109 788.677 790.492 792.484 793.473 794.81 797.24 800.04 802.603 804.679 807.074 810.012 812.707 815.072 818.331 821.64 824.784 827.691 830.604 833.505 836.213 838.885 841.485 844.846 847.636 850.674 853.778 856.244 858.585 861.264 863.414 865.862 868.206 870.24 872.766 875.226 878.104 880.814 883.418 885.907 888.825 890.249 890.865 891.022 890.487 889.36 888.805 888.614 888.114 887.716 887.178 886.845 886.86 885.934 885.514 885.456 885.121 884.847 885.036 884.605 884.504 885.427 886.432 887.244 888.038 888.53 889.398 890.968 892.032 892.751 893.662 894.636 895.875 896.717 898.002 899.404 900.378 901.804 903.673 904.272 905.284 906.127 909.204 909.861 910.165 909.842 910.908 911.129 912.345 914.442 916.712 919.502 921.062 922.224 924.349 926.358 928.284 932.227 935.517 940.851 943.642 946.922 949.718 951.824 954.199 955.687 957.356 959.251 961.438 963.291 965.617 967.634 969.592 972.291 973.231 974.358 977.067 980.885 984 986.403 990.191 993.007 995.241 997.638 998.917 1000.895 1001.694 1002.151 1003.976 1007.687 1006.913 1005.245 1003.842 1001.85 1001.574 1001.651 1002.43 1004.227 1006.893 1010.177 1014.847 1018.347 1022.439 1022.623 1022.682 1025.534 1027.331 1029.306 1033.08 1035.315 1037.507 1037.711 1037.34 1037.704 1037.658 1037.495 1037.392 1037.122 1036.813 1035.755 1033.326 1031.795 1031.702 1032.947 1034.496 1033.264 1030.946 1029.006 1026.585 1025.379 1025.369 1026.275 1027.45 1026.684 1024.372 1022.081 1021.01 1020.916 1022.802 1024.349 1024.759 1024.839 1025.06 1025.686 1026.783 1027.854 
765.228 763.423 761.125 759.745 757.773 755.698 753.968 752.138 750.452 747.248 745.155 744.488 744.168 742.676 741.402 739.261 737.843 736.045 734.468 733.377 732.048 731.854 731.317 729.736 728.913 727.257 726.009 724.434 723.375 722.442 721.517 719.792 719.253 719.844 720.268 721.103 722.375 723.318 724.406 725.264 725.853 724.948 724.637 723.984 723.532 723.139 722.06 720.4 719.288 717.466 716.979 715.876 714.773 713.885 713.969 713.683 712.577 712.003 710.994 709.154 707.887 706.911 706.619 705.27 703.433 700.154 698.721 696.509 695.087 692.081 688.771 686.608 684.047 682.102 680.616 680.104 679.802 677.783 675.517 674.082 673.153 673.117 670.974 669.718 669.61 670.103 669.712 668.505 667.923 667.541 667.05 666.967 667.125 667.162 666.366 665.624 664.428 663.606 663.016 662.373 662.094 660.19 659.113 658.504 657.371 656.714 655.556 654.843 653.824 652.267 650.629 649.47 648.384 648.102 647.307 646.21 644.948 643.184 642.207 640.955 640.415 638.466 636.903 637.621 636.822 635.802 634.327 632.856 631.943 630.445 630.094 629.785 629.814 630.157 630.241 630.142 629.264 628.451 627.769 624.915 623.005 620.37 616.509 614.074 612.142 610.218 607.029 605.654 606.59 606.391 605.894 607.625 611.561 614.008 617.08 619.981 623.384 626.345 631.55 635.265 637.883 641.463 643.476 642.946 642.442 642.035 641.65 642.148 642.959 644.314 646.449 647.448 648.563 650.092 652.016 653.5 654.932 656.593 658.121 660.064 662.096 664.139 666.225 667.842 669.529 671.247 673.08 674.636 676.139 677.622 679.296 681.011 682.58 684.353 685.616 686.873 688.483 690.254 691.656 692.855 694.457 696.338 698.573 701.232 703.066 705.218 707.303 709.149 711.383 713.25 715.409 718.152 720.873 724.204 726.393 729.195 731.92 733.907 736.659 738.622 740.978 743.351 746.333 749.2 751.746 754.52 757.045 759.49 761.69 764.007 766.234 768.816 771.083 773.179 775.163 776.69 779.075 780.801 782.131 783.542 784.614 784.905 785.344 785.809 784.863 782.501 779.957 777.788 774.309 771.841 768.44 765.279 762.471 760.296 757.386 755.292 752.353 749.073 747.49 746.544 745.019 741.927 739.765 737.613 735.891 733.934 731.954 730.358 727.917 725.233 723.569 721.797 720.059 717.762 715.402 713.385 711.966 708.662 710.058 710.684 711.157 711.201 710.247 710.68 711.242 711.442 710.917 711.059 711.43 711.697 712.646 713.964 715.263 716.709 717.929 719.003 720.024 720.435 720.548 721.556 722.511 723.819 725.619 726.874 728.516 730.319 731.336 732.44 732.882 732.88 733.403 733.011 732.37 732.532 733.309 733.758 733.567 735.27 737.882 739.942 742.607 745.894 748.581 751.658 753.136 753.473 753.79 754.57 756.576 759.872 763.262 766.261 768.765 771.065 772.746 773.626 774.814 775.492 776.499 777.937 779.771 780.648 781.305 782.399 784.019 785.607 787.739 789.668 790.618 791.721 793.953 797.482 799.83 802.15 804.926 808.554 811.275 814.38 817.841 821.313 824.317 826.503 828.677 833.211 835.784 838.883 841.461 844.696 847.407 850.209 852.999 855.566 858.177 860.5 862.962 865.262 867.422 869.544 871.735 873.878 876.348 878.975 881.422 883.921 886.308 887.537 888.23 887.633 887.007 885.617 885.432 885.421 885.367 885.204 884.755 883.943 883.422 882.996 882.059 881.324 881.016 881.214 880.549 880.821 881.41 881.824 882.081 882.732 883.324 884.591 885.734 887.352 888.464 889.101 890.311 891.357 892.464 893.605 895.097 896.311 897.531 899.063 900.5 901.529 902.349 902.635 902.596 902.802 903.197 905.421 905.445 904.412 906.687 908.706 909.362 909.273 912.26 917.838 919.794 921.791 923.744 925.965 928.759 933.478 936.01 940.208 944.641 948.318 950.703 952.979 954.766 956.548 958.57 960.267 962.331 964.705 966.522 967.286 967.922 969.588 971.633 973.976 976.623 979.026 981.288 985.318 989.954 991.912 993.512 995.242 997.211 998.767 1001.292 1002.847 1001.389 1000.099 998.732 998.186 998.03 997.866 999.584 1001.874 1004.482 1007.668 1016.378 1020.298 1020.194 1018.871 1018.907 1018.973 1022.736 1025.84 1030.813 1032.634 1034.434 1035.468 1037.016 1038.306 1038.292 1038.403 1038.285 1037.908 1037.159 1035.712 1033.383 1032.256 1032.198 1033.407 1034.898 1033.648 1031.513 1029.232 1027.733 1026.792 1026.904 1027.243 1027.944 1027.548 1026.13 1024.265 1023.276 1023.117 1024.126 1025.639 1026.279 1026.177 1026.239 1026.367 1027.455 1028.241 
762.244 760.414 758.446 756.718 754.893 753.028 751.162 749.574 746.561 743.718 743.879 743.44 741.857 739.941 737.844 735.422 734.118 732.975 731.434 729.488 728.655 727.585 726.871 725.794 724.774 723.474 722.474 721.053 719.61 718.507 717.875 716.35 715.399 715.922 716.93 718.3 719.139 719.937 720.923 722.002 722.309 722.073 722.054 721.971 721.795 720.34 719.565 718.882 717.144 715.445 714.582 713.824 713.333 712.684 712.531 712.153 711.101 709.129 707.823 706.179 705.795 704.744 704.029 703.419 701.634 698.819 696.403 694.272 692.064 689.798 687.117 684.695 682.036 679.817 678.302 677.936 677.269 675.579 673.765 672.589 671.91 671.064 668.882 667.69 667.137 666.822 666.879 666.998 666.872 666.882 666.5 666.109 665.579 665.374 665.04 664.357 663.777 663.339 662.815 661.371 660.24 658.667 657.445 657.114 656.508 654.948 653.858 653.296 652.241 651.511 650.155 648.975 646.713 645.986 645.757 644.059 643.074 641.422 640.059 639.41 637.713 636.327 634.945 634.221 633.594 632.553 631.055 630.32 629.6 629.232 628.918 628.01 628.018 627.574 627.864 627.751 627.31 626.461 624.983 623.572 621.403 617.928 615.105 611.897 609.804 607.466 606.24 604.355 603.91 604.009 604.734 607.518 610.792 613.155 616.412 619.021 622.548 624.838 626.697 630.141 632.267 636.336 639.327 640.128 638.954 638.266 638.805 639.168 640.707 641.658 643.45 645.465 646.948 648.939 649.891 651.622 653.235 654.954 656.716 658.265 660.518 662.185 663.838 665.601 667.152 669.233 670.655 672.232 673.605 675.044 677.189 678.629 680.375 681.817 683.373 684.828 686.183 687.89 689.784 690.666 692.568 694.477 696.961 699.466 701.585 703.702 705.714 707.486 708.995 711.045 713.914 717.318 719.975 722.521 725.415 727.741 730.518 732.568 734.442 736.783 739.257 741.522 744.409 746.689 748.823 751.867 755.102 757.621 759.759 761.685 763.905 766.936 768.983 770.462 772.448 774.202 776.213 778.171 779.763 780.301 781.594 782.808 783.327 783.29 782.59 780.353 778.886 775.947 772.394 769.285 766.617 763.311 760.259 758.306 755.582 753.003 750.036 747.357 745.306 742.744 740.976 738.553 736.185 734.341 732.623 730.877 729.027 727.689 725.428 722.232 720.414 719.149 717.273 714.97 713.424 710.855 709.231 706.413 707.289 707.928 707.522 707.274 707.213 706.919 707.754 707.581 707.174 707.376 707.67 708.125 708.956 710.5 711.845 713.368 714.88 716.52 717.582 717.497 717.815 719.022 720.211 721.605 723.406 724.381 726.232 727.596 728.343 728.71 728.625 728.691 728.839 729.478 729.048 729.226 729.737 729.225 730.696 732.138 734.613 736.681 738.839 742.259 746.771 748.381 748.662 748.992 749.682 751.864 754.062 757.67 760.905 763.302 765.393 767.567 768.597 770.467 772.002 772.557 773.721 775.267 776.765 777.326 778.416 779.707 781.309 782.288 784.17 786.824 787.883 789.531 792.066 795.002 797.959 800.795 804.203 807.37 810.854 813.835 817.011 820.334 823.886 826.739 829.61 832.52 835.529 838.423 841.127 843.737 846.504 849.508 851.556 854.513 857.082 859.794 861.961 864.758 866.853 869.041 871.24 873.211 875.175 877.22 879.585 881.96 883.71 884.843 885.152 883.935 883.646 882.755 882.391 882.124 881.835 881.884 881.491 880.963 880.283 879.505 879 878.22 877.813 877.257 877.482 877.484 877.89 878.402 878.955 879.357 879.905 881.409 882.317 883.111 884.028 884.931 886.5 887.517 889.111 890.547 891.969 893.29 894.654 896.091 897.354 898.25 899.032 899.178 899.038 898.772 898.626 899.057 899.444 900.296 901.451 902.377 903.747 905.101 908.307 912.584 914.434 915.973 918.305 920.682 923.101 924.976 927.272 930.801 937.719 941.8 947.824 949.953 949.025 952.792 955.204 957.673 960.345 962.643 963.83 963.302 964.75 967.036 969.336 971.72 973.309 973.448 974.865 978.087 984.135 987.008 989.719 991.854 993.245 995.174 996.448 997.429 995.656 995.83 994.693 994.278 993.724 994.573 996.678 1000.008 1003.295 1007.254 1017.295 1021.028 1018.121 1015.942 1015.467 1015.151 1017.201 1020.079 1022.374 1026.791 1030.489 1033.259 1035.759 1037.238 1038.895 1039.694 1039.695 1039.098 1038.082 1036.549 1034.612 1033.523 1033.132 1033.746 1034.814 1034.892 1032.6 1030.593 1029.373 1028.788 1028.713 1029.197 1029.248 1028.806 1028.035 1026.697 1025.891 1025.95 1026.434 1027.235 1027.531 1027.526 1027.321 1027.5 1027.918 1028.793 
759.929 757.609 755.856 753.786 751.938 750.208 748.974 746.781 743.314 743.087 742.126 740.608 738.576 736.601 734.745 732.019 730.503 729.166 727.853 726.213 725.004 723.947 722.915 722.031 720.879 719.57 718.747 717.915 716.382 715.075 713.917 712.629 711.851 712.203 713.041 714.555 715.681 715.874 717.029 718.644 718.699 719.095 719.264 719.546 718.987 718.325 717.04 715.95 714.5 713.099 712.665 711.64 711.071 709.878 709.674 710.162 708.546 705.745 705.038 703.918 702.858 701.354 699.89 698.241 697.426 695.257 693.3 691.78 689.057 687.407 684.397 682.539 679.765 677.803 675.512 675.511 674.457 673.581 671.779 669.928 668.879 667.343 666.169 665.195 664.553 663.679 663.93 664.116 665.201 666.081 666.085 665.608 664.942 664.394 664.137 663.817 663.659 663.296 662.229 660.618 659.287 658.036 657.223 656.461 655.098 653.754 653.174 652.351 651.397 650.59 649.276 647.579 646.526 644.359 644.15 642.674 641.166 640.275 638.972 637.406 636.307 635.064 633.413 632.096 630.88 630.391 629.146 628.037 627.73 626.858 626.666 626.762 626.333 625.133 625.323 625.269 625.616 623.89 622.715 621.358 618.886 616.513 613.485 610.326 608.546 606.74 604.373 601.871 601.263 601.788 603.912 606.989 609.877 612.444 614.833 617.545 620.194 622.272 623.807 625.653 628.169 628.718 631.197 633.817 634.323 635.012 635.655 636.5 637.82 639.415 641.398 643.071 644.56 646.256 648.118 649.827 651.209 653.107 654.979 656.681 658.547 660.148 662.082 663.561 665.074 666.815 668.443 669.927 671.634 673.122 675.096 676.695 677.961 679.523 681.103 681.992 683.577 686.047 687.12 688.182 691.218 693.218 695.497 697.528 699.979 702.042 704.056 705.941 707.903 710.312 712.576 715.766 717.684 721.194 723.478 726.012 728.732 730.358 733.321 734.978 737.31 740.615 743.089 744.685 746.964 749.393 752.969 755.819 758.186 760.539 762.736 765.097 767.034 768.911 770.869 771.842 773.909 775.305 777.127 777.852 778.954 779.294 779.476 780.102 779.789 778.727 776.338 773.572 770.033 767.17 764.727 761.673 758.787 756.139 753.408 751.027 747.785 745.336 742.517 739.886 738.048 735.563 732.463 730.702 729.454 727.869 725.928 724.454 722.391 719.504 717.24 716.21 714.704 712.619 710.944 708.486 706.474 703.475 704.65 705.39 704.33 704.208 704.345 703.987 704.252 704.851 704.417 704.42 704.841 705.258 705.901 706.84 708.153 710.106 711.801 712.685 713.889 714.647 715.511 716.323 717.326 718.955 720.851 722.339 724.096 725.265 725.6 725.355 725.325 725.685 725.788 725.584 725.208 725.181 725.844 725.874 727.674 729.368 731.415 733.248 735.377 737.688 741.281 744.648 745.177 744.324 746.059 748.029 750.933 754.515 758.308 760.113 761.753 763.24 764.934 766.784 769.176 769.749 770.821 771.754 773.249 774.328 775.574 777.074 778.592 779.514 782.206 783.818 785.428 788.09 790.891 793.065 796.843 799.821 803.591 806.88 810.391 813.932 816.579 820.006 823.002 826.082 829.138 831.634 834.677 837.742 840.292 842.891 845.295 847.547 850.138 852.797 855.793 858.545 861.364 863.908 866.412 868.6 870.747 872.709 874.574 876.168 878.173 879.843 880.91 881.874 882.464 882.55 880.762 880.285 879.682 879.507 878.606 878.513 877.74 877.177 876.717 875.957 875.247 874.81 874.117 873.737 873.804 874.142 874.617 875.229 875.772 876.271 876.877 878.145 879.062 879.599 880.478 881.441 882.694 884.038 885.762 887.315 888.827 890.45 891.512 892.928 894.001 894.633 895.04 895.232 895.069 894.968 894.876 895.368 896.279 896.945 898.131 898.922 899.766 901.218 902.134 904.161 906.477 909.628 912.075 914.241 916.406 918.496 919.388 922.166 924.741 929.549 940.688 946.595 943.914 942.996 946.65 956.054 959.565 961.015 960.505 960.348 961.741 964.515 968.195 970.256 970.685 970.269 971.813 975.161 978.527 982.468 986.533 987.507 988.214 990.613 989.422 988.348 988.817 989.737 990.178 989.548 990.13 991.512 995.076 999.789 1003.233 1007.446 1017.351 1017.382 1014.654 1012.323 1012.116 1012.052 1013.485 1016.025 1018.133 1020.67 1023.805 1028.256 1033.591 1036.215 1037.351 1039.294 1041.191 1040.973 1039.954 1038.159 1036.829 1035.291 1033.952 1033.878 1034.985 1035.887 1033.582 1031.936 1031.277 1030.857 1031.164 1030.874 1030.96 1030.446 1030.104 1029.394 1028.92 1028.575 1028.635 1029.272 1029.105 1028.79 1028.355 1027.956 1028.071 1028.621 
757.673 755.223 753.4 751.387 749.666 747.69 745.879 742.68 742.452 740.764 739.037 737.383 735.667 733.483 731.917 729.628 727.455 725.872 724.518 722.781 721.575 720.102 719.649 718.905 717.219 716.123 715.619 714.285 713.386 711.801 710.327 709.237 707.736 708.746 709.763 710.268 711.898 712.189 712.969 713.739 714.847 716.063 716.422 715.961 716.027 715.555 714.389 713.115 712.447 710.82 709.756 708.911 708.327 706.956 706.695 705.589 704.529 703.158 701.853 700.677 698.928 697.748 696.673 695.527 693.602 691.378 689.86 687.786 685.805 683.985 681.894 679.894 677.184 675.77 673.652 672.151 670.332 669.749 668.926 667.568 666.273 664.993 663.448 662.321 661.261 661.007 661.443 661.165 661.142 663.747 665.828 664.901 663.892 663.475 663.016 662.488 662.207 661.486 660.559 659.875 658.52 657.468 656.576 654.771 653.275 652.557 651.682 651.635 650.158 649.499 647.826 646.876 645.081 642.901 641.977 641.098 639.116 638.014 636.65 635.844 634.774 633.564 631.663 630.398 629.097 627.821 626.921 626.402 625.441 625.297 625.107 625.586 624.422 623.081 623.32 623.719 622.426 620.799 619.96 618.599 616.767 614.611 611.846 608.542 605.809 602.838 600.709 598.176 598.637 600.357 603.117 605.885 608.275 611 613.507 616.438 618.403 620.785 621.545 623.005 624.616 626.076 627.473 628.906 630.475 632.101 633.01 634.053 635.486 637.265 639.026 640.919 642.618 644.003 645.869 647.809 649.61 651.551 653.439 655.266 656.775 658.401 660.199 661.773 663.405 664.874 666.519 668.001 669.482 671.213 673.084 674.525 675.811 677.435 678.55 679.568 681.571 683.106 684.239 686.716 689.55 691.422 693.87 696.289 698.051 699.475 701.71 703.857 706.697 708.815 711.323 713.886 716.481 719.458 721.946 724 726.915 728.773 731.249 733.558 736.641 739.594 742.388 743.875 745.851 748.526 751.709 755.11 756.406 759.042 761.683 763.664 765.339 766.966 768.402 769.86 771.269 772.393 773.581 774.723 775.899 776.045 776.624 777.092 777.48 776.277 774.178 771.437 768.493 765.958 762.79 760.203 756.956 754.733 751.417 748.954 745.779 742.632 739.931 737.148 735.437 732.567 729.813 728.121 725.93 724.842 723.171 721.278 719.134 717.052 714.624 712.936 711.654 710.203 708.603 706.195 703.712 701.396 701.321 701.931 701.528 701.412 701.156 701.27 701.062 701.958 701.639 701.725 701.876 702.445 703.153 703.856 705.267 707.296 708.875 710.01 710.677 711.587 712.398 713.404 714.983 716.957 718.599 719.951 721.752 722.762 722.435 722.175 722.04 722.387 722.172 722.074 722.006 721.892 722.288 723.655 724.819 726.428 728.373 730.344 731.479 732.948 735.697 737.991 740.096 740.828 742.902 744.966 748.365 750.8 755.072 756.583 757.833 759.518 761.574 763.904 765.314 766.677 767.33 769.029 770.383 771.504 772.494 773.775 775.26 776.799 779.31 781.057 783.547 785.853 789.736 792.802 796.583 799.675 802.481 806.058 809.343 812.991 816.005 819.198 822.435 825.305 827.655 830.76 833.867 836.842 839.631 841.765 843.952 845.947 848.202 851.127 854.273 856.995 860.033 862.912 865.82 868.179 870.414 872.4 874.107 875.615 877.115 878.615 879.662 880.136 880.28 879.813 879.062 878.901 877.408 876.55 875.787 875.538 874.802 874.264 873.613 872.874 872.061 871.799 871.231 870.869 870.729 871.059 871.669 872.168 872.757 873.106 873.876 874.794 875.819 876.454 877.174 878.54 879.643 881.075 882.398 883.998 885.517 886.781 887.873 889.377 890.59 891.306 891.465 891.341 891.233 890.919 890.983 891.666 893.062 893.823 894.768 895.59 896.736 898.298 899.458 901.141 903.013 903.428 905.26 906.8 908.61 909.902 912.379 912.839 914.471 917.678 924.905 931.815 937.864 936.432 938.129 948.977 956.646 956.926 955.502 957.512 960.469 963.209 966.948 969.255 966.983 966.804 968.982 973.175 977.299 980.733 982.537 982.624 982.159 982.627 982.054 982.328 982.728 983.396 984.397 985.564 986.986 988.648 995.476 1000.909 1004.075 1007.285 1011.004 1011.865 1010.797 1008.453 1007.106 1008.25 1011.147 1012.914 1014.868 1017.032 1019.191 1021.807 1027.357 1033.276 1034.958 1037.887 1040.154 1042.756 1041.854 1039.912 1037.39 1035.352 1033.787 1033.576 1034.276 1035.887 1034.948 1033.727 1032.936 1032.831 1033.095 1033.14 1033.048 1032.473 1032.088 1031.776 1031.317 1031.173 1031.043 1031.139 1030.904 1030.106 1029.273 1028.783 1028.012 1026.92 
755.602 753.213 751.253 749.07 747.458 745.047 741.963 741.653 740.68 738.251 735.92 733.797 732.574 730.341 728.512 726.416 724.107 722.266 720.862 719.272 717.873 716.954 715.864 715.148 713.553 712.589 711.604 710.681 709.904 708.964 706.84 705.971 704.63 704.788 706.091 707.114 708.221 708.562 708.927 709.627 711.009 712.519 712.861 712.712 712.792 712.441 712.012 710.66 709.867 708.24 707.151 706.293 705.344 704.169 703.294 702.544 701.196 699.922 698.614 697.357 696.298 695.106 693.911 692.386 690.379 689.462 687.126 685.143 683.422 681.915 679.531 677.391 675.141 673.582 671.868 670.221 667.624 666.596 665.52 663.562 663.272 661.418 660.436 659.741 658.631 658.593 658.699 658.225 658.61 659.623 660.877 661.208 662.069 662.272 662.204 661.256 660.612 659.697 659.001 657.802 656.993 656.507 654.865 653.297 652.126 651.344 650.695 650.425 649.001 648.468 647.149 646.289 644.091 642.303 640.429 639.268 637.14 636.306 635.857 634.108 632.94 631.786 630.704 629.237 627.403 626.533 624.57 623.752 623.603 622.828 622.709 621.844 621.497 620.677 620.206 620.615 619.162 618.403 617.405 616.023 614.479 612.091 609.586 606.191 603.353 600.115 596.493 594.776 596.064 599.497 601.753 604.325 607.16 608.893 611.919 614.328 616.38 617.937 620.185 621.432 622.959 623.652 624.808 626.614 628.356 629.518 630.519 632.16 633.809 635.508 637.277 639.177 641.048 642.286 644.281 646.283 647.568 649.388 651.374 653.046 655.002 656.641 658.283 659.793 661.254 662.858 664.38 665.555 666.861 668.621 670.513 672.005 673.477 674.951 676.004 677.659 679.508 680.545 682.423 685.309 687.938 689.211 691.57 693.788 695.619 697.584 700.003 703.038 704.896 707.683 710.232 712.767 715.243 717.869 720.646 723.162 725.044 728.006 730.492 733.776 736.042 738.388 741.196 742.674 744.816 747.679 750.321 753.466 755.681 758.226 760.246 762.28 763.911 764.816 765.887 767.342 768.654 769.671 770.56 771.898 773.26 774.203 773.902 774.767 774.766 773.312 772.679 770.416 767.625 765.177 761.269 758.193 755.27 751.509 749.513 747.553 744.454 741.35 738.42 735.221 732.566 729.611 727.339 725.257 722.844 721.497 720.07 717.941 716.438 714.292 712.011 710.03 708.935 707.679 706.219 703.893 701.396 698.728 696.679 698.676 698.518 698.506 698.138 697.775 698.095 698.579 698.496 699.029 698.858 699.572 700.089 701.124 702.959 705.153 706.309 707.008 707.576 708.527 709.46 710.783 712.656 714.308 716.509 718.015 719.632 720.484 720.382 719.78 718.923 718.662 717.959 718.05 718.083 718.303 718.357 720.909 721.687 723.116 724.733 726.9 728.578 729.333 731.602 732.996 735.346 737.483 740.431 742.278 745.132 747.687 750.897 752.637 754.197 756.689 758.5 760.517 761.874 763.528 764.452 765.793 766.867 768.037 769.236 770.434 771.76 773.985 776.3 778.555 782.568 785.732 788.898 792.264 795.74 799.091 802.362 805.442 808.499 811.643 814.915 818.492 821.381 824.323 826.854 829.745 832.222 835.383 838.519 841.227 843.49 845.557 848.032 851.248 853.644 856.167 859.481 862.895 865.62 867.945 870.084 872.06 873.693 875.109 876.376 877.407 878.525 878.556 878.359 877.996 877.293 875.995 874.83 873.95 873.396 872.388 872.06 871.121 870.582 870.337 869.405 868.327 867.96 867.735 867.608 867.57 868.142 868.762 869.482 869.913 870.687 871.682 872.301 873.186 873.719 874.771 876.502 877.911 878.943 880.734 882.725 883.629 884.947 886.512 887.526 888.003 887.79 887.733 887.302 887.498 887.683 888.491 889.529 890.476 891.662 892.295 893.522 894.581 895.899 897.609 899.494 900.889 902.369 903.648 904.351 905.599 906.941 908.013 908.677 910.19 914.678 919.745 925.976 928.453 932.241 933.812 935.967 943.74 952.515 958.862 962.54 963.556 962.461 962.612 961.197 962.555 967.03 970.865 974.208 977.651 979.298 979.299 978.94 978.841 978.332 978.391 978.603 979.136 979.887 981.39 982.876 985.366 997.188 1003.879 1001.44 998.594 999.849 1000.04 1002.986 1001.78 1002.557 1005.326 1008.53 1010.581 1012.282 1014.175 1015.835 1018.087 1021.203 1026.492 1030.118 1034.1 1039.386 1041.847 1042.47 1039.935 1036.755 1033.598 1031.714 1031.969 1033.409 1034.862 1035.959 1035.486 1034.747 1035.317 1035.413 1035.265 1035.251 1034.772 1034.423 1034.103 1033.609 1033.554 1033.256 1032.866 1032.477 1031.45 1030.658 1029.53 1027.403 1025.542 
753.6 751.805 749.747 747.214 745.345 741.808 741.212 739.487 737.975 735.536 733.177 731.066 729.277 727.474 725.686 723.938 721.335 719.383 717.451 716.118 714.501 713.075 712.562 711.218 710.519 708.914 708.701 707.179 706.275 705.864 704.045 703.25 701.623 701.782 702.535 703.632 703.898 704.746 705.041 705.988 707.317 708.842 708.911 708.998 709.069 709.538 709.418 708.479 707.865 706.129 704.036 703.299 702.476 701.251 700.495 699.716 698.712 697.041 695.847 694.245 693.436 692.239 691.362 690.179 688.652 686.645 684.537 682.665 681.209 679.677 677.118 674.844 672.938 670.693 669.405 667.259 665.045 664.1 662.383 660.963 659.941 659.23 657.71 657.266 656.528 656.087 656.258 655.868 655.942 656.423 657.13 657.094 657.8 659.616 660.603 660.391 660.314 658.737 657.741 656.494 655.803 654.229 652.638 651.502 650.514 650.582 649.82 649.135 647.956 647.496 646.374 645.326 644.063 642.591 639.294 637.45 635.872 634.463 633.823 632.74 631.417 630.051 628.855 627.665 626.738 624.882 623.718 622.825 621.426 620.857 619.773 618.947 618.645 618.216 617.721 617.342 616.196 615.557 615.659 613.181 611.943 609.454 607.173 604.19 600.27 597.952 594.427 592.401 594.657 598.003 600.565 602.748 605.356 607.598 610.268 612.364 614.082 616.236 617.192 618.728 619.747 620.89 622.45 624.147 625.857 627.154 628.551 630.323 631.941 633.712 635.242 636.791 638.918 640.941 642.513 644.284 646.016 647.117 648.72 650.893 653.315 654.732 656.298 657.527 658.824 660.15 661.501 662.933 664.514 666.298 667.746 669.167 670.824 672.228 673.244 674.907 676.536 678.189 681.643 683.292 684.636 686.417 688.901 691.301 693.774 696.297 698.908 701.508 703.992 706.712 709.231 711.484 714.444 716.519 718.89 721.668 723.706 726.381 728.715 732.104 734.245 737.149 739.694 741.865 744.407 746.972 749.51 752.175 755.121 757.306 759.276 760.808 761.756 763.173 764.3 765.397 766.752 767.82 768.675 769.718 771.016 772.279 772.06 771.703 771.601 771.589 771.862 769.769 766.518 764.298 761.521 757.832 754.222 751.049 748.702 746.608 743.957 740.64 737.285 733.602 730.283 727.702 724.875 722.668 720.368 718.143 716.809 715.282 713.235 711.416 709.144 707.381 705.977 705.079 703.11 701.76 699.805 696.507 694.512 696.181 695.827 695.644 695.275 695.318 695.446 695.914 695.828 696.207 696.403 696.762 696.988 698.053 700.563 701.992 703.397 703.95 704.732 705.299 706.19 708.288 710.317 712.049 714.687 716.345 717.106 717.44 716.842 716.724 716.002 714.724 715.003 715.333 714.438 714.801 715.986 717.365 718.283 719.412 721.363 723.426 725.053 726.678 727.848 729.973 731.958 734.351 737.297 739.598 742.057 744.678 747.339 749.352 750.835 752.893 754.833 757.041 758.721 760.287 761.587 762.946 763.359 765.065 765.15 767.047 769.332 771.12 774.063 778.38 781.743 784.928 787.866 791.237 794.38 797.682 800.984 804.133 807.662 810.754 814.014 817.614 820.585 823.937 827.26 830.294 833.387 835.847 838.52 841.634 844.054 846.44 848.977 851.801 854.224 857.048 860.125 863.196 865.443 867.76 869.786 871.719 873.351 874.835 876.358 877.366 877.312 876.846 876.257 875.937 875.024 873.987 872.872 871.817 870.771 869.8 868.854 867.864 867.208 866.984 865.927 865.173 864.582 864.439 863.823 864.38 864.664 865.002 865.596 866.55 867.565 868.687 868.965 869.793 870.444 871.446 872.664 874.312 875.462 876.783 879.071 880.516 881.747 883.522 884.156 884.589 884.701 883.977 883.354 883.414 883.873 884.531 885.162 886.157 887.587 889.704 890.343 891.351 892.82 894.576 896.111 897.559 898.898 900.191 901.373 902.456 903.602 904.323 904.795 905.712 906.533 908.76 914.164 918.019 922.874 924.398 926.005 929.925 940.012 952.006 958.614 959.662 957.801 956.346 952.632 956.883 957.738 962.115 961.957 967.039 976.019 975.394 974.912 974.807 974.302 974.996 975.324 975.302 976.083 977.617 979.466 981.402 988.61 994.987 994.077 991.057 992.629 994.637 996.696 998.653 999.979 1001.307 1005.884 1007.889 1009.105 1011.263 1013.407 1016.252 1018.254 1020.904 1023.72 1027.488 1034.094 1037.426 1040.106 1038.299 1034.732 1030.708 1029.644 1030.215 1032.616 1034.997 1036.55 1036.647 1036.736 1037.135 1037.488 1037.702 1037.391 1036.819 1036.871 1036.815 1035.987 1035.51 1035.151 1034.956 1034.384 1033.142 1032.247 1030.668 1027.544 1025.665 
751.596 750.027 748.316 745.735 743.821 740.927 740.126 737.486 735.477 732.981 731.163 728.378 726.745 724.408 722.774 721.053 718.955 716.694 714.409 712.436 710.903 709.247 708.728 708.069 706.33 705.325 704.488 703.624 702.861 701.904 700.42 698.852 698.63 698.67 698.921 699.583 700.309 700.864 701.565 702.362 703.634 704.732 705.518 705.554 705.43 705.479 704.87 704.418 703.725 703.454 701.755 699.954 699.049 698.283 697.424 696.297 695.182 693.877 692.432 690.741 690.425 689.128 688.322 687.159 685.977 683.755 681.594 680.068 678.871 676.594 674.824 672.665 670.607 669.22 666.338 664.586 663.192 661.57 659.568 658.465 656.853 656.075 655.437 654.914 654.519 653.751 653.982 653.811 654.416 654.92 655.025 655.606 655.881 656.819 657.118 656.665 656.469 656.66 655.817 654.859 653.903 652.081 650.461 649.616 649.132 648.834 649.066 648.902 647.705 646.602 645.66 644.285 642.919 641.424 638.885 636.918 634.305 632.462 632.079 631.21 629.854 628.514 627.924 626.997 625.923 624.588 622.929 621.554 620.149 620.222 618.177 617.958 616.425 615.985 615.221 614.93 613.969 612.882 612.115 611.402 609.908 607.577 605.104 601.905 598.256 594.493 590.794 589.722 592.639 595.547 598.865 601.107 603.164 605.782 608.102 611.318 612.451 613.928 614.835 616.078 617.47 618.835 620.557 622.628 623.855 625.102 626.616 628.324 629.878 631.754 634.143 635.168 637.295 639.234 641.266 642.555 644.347 645.542 647.118 649.184 650.89 652.782 654.334 655.683 656.942 658.339 659.8 661.16 662.614 664.202 665.632 667.01 668.315 669.19 670.577 672.791 674.72 677.276 678.628 679.81 681.389 683.582 686.383 689.541 692.738 695.436 698.032 700.233 702.441 704.552 707.179 709.169 712.403 715.442 717.709 719.969 722.302 724.606 727.455 730.612 733.416 736.321 738.748 741.074 743.698 746.195 748.405 750.723 752.995 755.457 757.393 758.568 759.701 760.941 762.48 763.776 764.968 766.136 767.078 767.85 769.036 770.267 770.527 769.745 769.989 770.048 770.802 769.84 766.041 763.96 761.868 758.449 755.054 752.098 749.174 746.737 743.97 739.705 736.718 732.761 729.19 725.459 722.629 720.437 717.733 715.014 713.671 711.78 710.303 708.117 706.248 704.87 703.342 701.615 700.276 699.293 697.282 694.641 691.509 693.803 693.492 692.803 692.404 692.146 692.186 692.632 693.066 693.051 693.479 693.426 694.148 695.29 697.94 699.512 701.279 701.2 701.807 702.471 703.632 705.449 707.517 710.015 712.337 714.806 716.151 715.687 714.465 712.991 712.576 711.487 711.847 711.727 711.166 711.234 712.966 714.055 715.26 716.268 718.02 719.963 721.711 723.376 724.71 726.923 729.037 731.865 734.684 737.291 740.193 742.429 744.614 746.704 747.95 749.887 752.262 754.284 755.616 757.174 758.673 759.964 760.85 761.216 762.468 765.237 766.661 770.262 773.98 777.095 780.137 783.236 786.424 789.946 793.274 796.736 800.294 803.944 807.31 810.374 813.921 817.254 820.539 823.707 827.03 830.074 833.505 836.359 839.226 842.258 845.101 847.655 850.016 852.791 855.338 858.109 861.016 863.402 865.373 867.617 869.546 871.344 872.739 874.202 875.662 876.301 876.323 874.961 874.235 873.919 873.079 872.129 870.883 869.722 868.566 867.561 866.394 865.389 864.598 863.831 863.1 862.548 862.044 861.589 861.285 861.463 861.386 861.658 861.72 862.018 863.12 864.874 865.817 866.632 867.253 868.136 869.259 870.294 871.518 873.135 874.705 876.475 877.376 879.477 880.373 880.561 880.344 880.223 879.573 879.582 879.956 880.552 880.815 881.785 883.212 884.265 885.228 887.259 889.253 891.008 893.072 894.254 895.71 897.256 898.211 899.389 900.319 901.084 901.717 902.467 903.019 904.014 905.507 906.76 908.29 911.185 917.295 925.995 929.147 930.971 941.22 942.64 942.287 945.052 942.914 943.421 944.24 949.189 953.148 955.34 960.257 963.849 971.108 971.218 970.682 971.15 971.442 971.64 972.519 973.821 975.4 977.396 980.452 984.213 986.516 986.822 990.251 992.724 993.45 994.716 995.772 997.403 1001.387 1003.195 1005.823 1008.126 1010.388 1013.951 1016.233 1018.428 1020.798 1024.182 1028.396 1031.064 1035 1034.359 1029.414 1027.027 1026.963 1028.241 1031.295 1035.769 1037.733 1037.849 1038.258 1038.949 1039.414 1039.592 1039.809 1039.491 1039.033 1038.793 1038.995 1038.433 1037.868 1036.976 1036.31 1035.147 1033.386 1031.012 1028.518 1027.2 
749.573 748.735 747.314 744.849 742.239 740.621 738.575 736.101 733.033 730.906 728.323 726.334 723.835 721.593 720.082 718.219 716.139 714.312 711.756 709.659 707.98 706.13 704.273 703.565 703.202 702.135 700.331 700.156 699.953 698.519 696.719 695.645 695.482 694.801 694.938 695.668 696.317 697.256 697.95 698.738 699.658 699.304 700.627 701.061 701.371 702.047 701.395 700.335 700.295 699.069 697.9 697.155 695.816 693.765 692.914 692.751 692.3 690.715 688.983 687.613 686.282 685.727 685.719 684.358 682.859 681.556 679.163 677.212 675.605 673.878 671.968 670.404 668.375 666.598 664.903 662.869 660.634 659.692 656.892 655.836 654.592 652.737 652.988 651.763 651.288 650.967 651.003 651.634 651.971 652.626 652.59 652.656 653.339 653.573 654.59 654.482 653.908 653.808 653.741 652.549 651.787 650.528 649.046 648.093 647.959 647.493 647.661 647.026 646.757 645.315 644.662 643.556 641.993 640.839 639.117 637.19 635.215 632.326 630.991 630.529 629.088 627.201 625.884 625.182 624.857 623.663 621.921 620.44 618.509 617.511 616.133 615.399 614.364 613.517 612.829 612.586 611.784 610.273 609.549 608.6 607.1 605.047 603.418 600.169 597.009 593.568 590.277 588.496 590.506 593.369 596.558 598.931 601.128 603.742 605.912 608.818 610.105 611.448 612.864 614.104 615.065 617.313 618.959 620.448 621.849 623.381 624.848 626.642 628.242 630.15 631.925 633.224 635.072 637.399 639.291 640.614 642.61 644.091 645.283 647.262 649.342 651.131 652.758 653.971 655.486 656.508 657.908 659.742 661.074 662.343 663.547 664.662 665.762 666.372 667.374 669.616 672.97 675.044 675.959 677.349 679.091 681.738 685.097 688.242 690.696 693.127 695.497 697.519 700.014 702.669 705.333 707.223 709.274 714.097 716.43 719.115 721.381 724.201 727.287 729.244 732.119 734.926 737.42 739.903 742.28 744.854 747.155 749.248 751.149 752.806 754.927 756.253 757.587 759.264 760.807 762.359 763.54 764.633 765.494 766.342 767.345 768.57 769.076 768.583 768.544 769.053 768.66 768.401 765.277 763.685 761.988 759.099 756.105 752.544 749.481 745.948 742.852 738.827 735.943 731.592 727.943 724.494 720.162 718.09 715.238 712.446 710.667 708.946 706.776 705.495 703.253 701.912 700.767 698.773 697.486 695.744 693.957 692.437 689.796 690.942 691.018 690.378 689.689 689.627 689.417 689.557 690.005 689.772 690.291 690.725 691.243 692.37 694.575 696.558 697.891 698.393 699.021 699.919 701.509 703 705.097 707.96 709.949 712.014 713.063 712.292 711.537 709.858 708.881 708.838 708.08 708.272 708.164 708.542 709.577 710.709 711.849 713.62 714.945 716.958 718.988 720.405 721.659 724.026 726.739 729.565 732.791 735.372 738.461 739.635 741.438 743.089 745.141 747.167 749.53 751.652 752.921 754.822 756.393 756.647 757.849 758.988 759.941 763.835 766.287 769.853 773.201 776.105 779.53 782.655 785.937 789.208 792.864 796.323 799.522 803.374 806.716 810.251 813.514 816.893 820.242 823.501 826.624 829.676 833.052 836.479 839.593 842.471 845.434 848.347 850.896 853.299 855.994 858.481 861.095 863.399 865.37 867.377 869.196 870.861 872.07 873.126 873.916 873.613 873.136 872.391 871.766 871.399 870.904 870.525 868.971 867.779 866.54 865.273 864.141 863.434 863.064 861.58 861.068 860.194 859.113 859.071 858.049 857.797 858.617 858.573 857.605 858.059 859.941 861.495 862.408 863.042 863.5 864.511 865.933 867.323 868.188 869.497 871.191 872.741 873.689 875.819 877.24 877.586 877.242 876.51 876.642 876.324 876.509 876.276 877.402 878.371 878.995 879.094 879.728 881.167 884.228 887.24 889.802 891.369 892.89 894.237 895.492 896.467 897.42 898.298 898.705 899.439 900.108 900.931 902.041 902.902 903.638 905.336 907.603 915.139 922.957 923.845 924.401 923.371 923.17 926.294 930.264 932.982 936.934 941.89 945.719 947.751 951.719 957.068 964.546 966.095 966.137 966.713 967.061 967.661 968.707 968.95 970.837 973.062 976.727 979.005 980.683 983.216 987.686 988.651 989.291 990.717 992.507 994.449 997.6 999.226 1001.808 1004.78 1007.456 1010.227 1013.141 1016.64 1019.725 1022.276 1025.117 1028.193 1030.406 1025.44 1022.664 1022.903 1023.733 1025.307 1029.018 1032.819 1038.964 1039.1 1039.107 1039.933 1040.62 1041.255 1042.261 1042.329 1041.96 1041.648 1041.204 1040.905 1040.38 1039.223 1038.355 1036.669 1034.428 1031.901 1029.881 1029.303 
746.534 746.304 745.462 743.806 740.562 740.378 737.226 734.841 732.181 729.1 725.925 723.982 721.545 719.499 717.151 715.472 713.634 711.153 708.974 706.113 704.995 703.388 700.847 699.557 698.927 698.084 696.692 696.139 696.135 695.862 694.179 692.6 691.779 691.339 691.512 691.786 692.571 693.563 694.442 695.181 695.78 694.775 694.939 696.375 696.485 698.265 698.176 696.238 696.16 695.235 693.252 692.239 690.696 689.193 688.305 688.634 688.883 687.101 685.729 683.987 683.411 682.428 681.372 681.088 679.686 678.006 676.134 674.601 672.888 670.819 669.163 667.457 665.914 664.097 662.568 660.762 658.937 656.93 654.028 653.378 651.934 650.374 649.538 648.945 648.277 648.653 648.605 648.489 648.902 649.282 649.988 650.115 650.953 651.446 651.698 651.742 651.155 650.813 650.549 651.335 649.995 648.238 647.867 647.207 647.155 647.037 646.549 646.228 645.872 644.671 644.047 642.164 641.256 640.3 638.699 637.387 635.668 632.668 630.423 629.931 628.382 626.273 624.778 623.811 622.889 621.253 620.878 618.41 617.31 615.881 615.05 613.444 612.46 611.808 610.922 610.321 609.477 607.87 607.375 606.073 604.422 603.285 601.278 598.778 596.271 593.293 590.571 587.18 588.316 591.19 594.861 596.918 599.173 601.246 603.526 605.746 607.761 609.335 610.299 611.51 613.058 614.686 616.483 618.331 619.754 621.267 622.586 624.657 626.391 628.131 629.849 632.097 633.637 635.779 637.704 639.059 640.881 642.701 643.582 645.483 647.016 648.508 650.119 651.355 652.727 654.212 655.571 656.903 658.462 659.649 660.884 662.387 663.292 663.312 665.128 668.446 670.907 672.474 673.58 675.496 678.523 681.559 683.409 685.982 688.211 690.19 692.529 695.107 698.158 701.183 703.865 706.508 709.26 712.654 715.542 718.149 720.773 723.219 726.063 728.642 731.179 733.73 736.405 738.807 741.274 743.675 745.939 747.818 749.492 751.16 752.872 754.458 755.986 757.608 759.132 760.653 761.918 763.022 763.897 764.688 765.564 766.135 767.022 767.672 767.376 767.481 766.892 765.778 764.23 763.353 762.022 759.042 755.643 751.828 747.859 744.544 741.041 738.034 734.856 731.628 727.392 723.584 720.37 716.737 713.627 710.065 707.485 705.379 703.268 701.832 699.955 698.457 696.773 695.683 694.175 693.143 691.912 690.462 688.337 687.883 687.808 687.208 686.783 687.146 687.441 686.916 687.037 686.606 687.295 687.958 688.649 689.639 691.825 693.257 694.505 695.692 696.631 697.233 698.757 700.227 702.803 705.176 706.502 708.234 708.484 707.831 707.368 705.444 704.957 704.71 705.059 704.699 705.193 705.484 706.757 707.892 709.222 711.24 712.162 714.213 715.532 717.732 719.29 721.281 724.415 727.462 730.293 733.346 735.797 736.25 738.268 740.177 742.329 744.534 747.067 749.092 750.732 751.738 752.853 753.397 753.911 756.737 758.351 762.631 766.591 769.661 772.425 775.653 778.698 781.505 784.826 788.192 791.708 795.427 798.581 802.87 806.205 809.724 812.954 816.715 819.939 823.304 826.533 829.771 832.877 836.136 839.369 842.371 845.426 848.379 851.447 853.525 856.101 858.736 861.288 863.312 865.241 867.097 868.682 870.028 871.438 872.137 872.114 872.009 871.645 870.027 869.287 868.633 868.141 867.371 866.45 865.351 864.279 863.402 862.938 861.07 860.144 859.287 858.309 857.36 856.443 855.637 854.8 853.947 854.965 855.131 854.504 854.967 856.61 859.08 859.449 859.938 860.47 861.907 862.843 864.511 865.607 866.942 868.21 869.762 871.815 872.827 873.78 873.355 872.847 873.119 872.611 872.781 873.516 873.16 873.224 873.492 874.758 875.701 875.982 876.877 880.106 882.786 885.277 888.621 889.769 891.129 891.964 892.928 894.166 894.629 895.468 896.115 896.925 898.059 899.409 900.282 901.05 902.045 902.564 904.796 908.297 911.77 915.069 914.681 914.983 916.89 919.571 921.761 925.124 928.985 935.312 936.054 936.067 947.642 956.439 957.576 958.765 960.289 962.149 963.047 963.873 963.335 965.498 968.025 971.385 973.705 977.316 980.652 982.836 983.341 983.43 986.359 989.491 992.396 994.586 996.688 999.144 1001.316 1003.762 1006.538 1009.829 1014.065 1017.626 1020.456 1022.759 1024.224 1023.453 1019.191 1018.324 1018.527 1019.01 1022.434 1025.717 1032.206 1034.793 1033.57 1033.882 1036.283 1039.656 1041.371 1042.791 1043.293 1043.852 1044.25 1044.397 1043.43 1042.273 1041.233 1039.519 1037.604 1035.761 1033.801 1032.195 1031.009 
742.927 741.982 740.754 740.476 740.258 739.735 737.158 734.167 731.047 727.61 724.562 721.923 719.398 716.638 714.734 712.448 710.678 708.845 705.986 702.521 701.145 700.227 698.584 695.73 695.263 694.536 693.965 692.967 692.379 692.015 690.416 689.265 688.605 687.931 687.809 688.172 689.512 689.859 690.585 691.381 691.742 691.511 690.713 691.146 691.209 693.558 693.364 692.343 692.502 691.232 690.157 688.091 687.172 685.428 684.73 684.323 683.632 682.637 681.161 680.365 679.83 678.651 677.359 676.328 675.422 674.356 673.066 672.056 669.866 667.929 665.972 664.715 663.555 661.859 660.223 658.287 655.967 654.043 651.678 650.107 649.439 648.08 647.051 645.902 645.906 646.218 646.096 646.388 646.832 646.852 647.691 647.277 647.525 647.706 648.181 648.377 647.677 648.154 648.181 647.964 648.156 647.24 647.018 646.17 645.977 646.163 645.997 645.6 644.569 644.274 642.953 641.732 639.758 638.644 637.919 636.55 635.372 633.467 631.349 629.342 627.608 625.973 624.477 622.374 621.269 619.266 617.824 616.776 615.597 614.534 613.482 612.363 610.972 609.851 609.017 607.896 607.221 605.916 605.177 603.508 602.741 601.427 599.284 596.874 595.302 592.409 588.789 586.422 586.426 589.573 593.23 594.926 596.594 598.542 600.922 603.137 604.823 606.608 608.168 609.42 611.117 612.394 614.607 616.465 618.114 619.473 620.798 622.594 624.475 626.588 628.859 630.644 632.327 633.809 635.693 637.422 638.503 640.579 641.902 643.232 644.722 646.063 647.328 648.622 650.1 651.621 652.519 653.859 655.164 656.699 658.149 659.241 660.06 659.841 662.896 665.82 667.39 668.923 671.299 674.088 676.713 679.703 681.929 684.274 685.717 687.574 690.079 693.134 697.041 700.783 704.015 706.815 709.825 711.883 713.98 717.284 719.286 722.394 725.595 728.034 730.734 733.413 735.746 737.903 740.096 742.443 744.608 746.438 748.213 749.898 751.541 753.073 754.387 755.782 757.264 758.686 759.773 760.807 761.773 762.618 763.455 764.064 764.807 765.501 765.633 765.625 765.263 764.738 763.761 763.049 761.27 758.299 755.117 752.372 749 745.538 741.695 738.404 734.295 731.243 726.607 723.155 719.292 715.291 712.19 708.843 706.417 703.038 700.106 697.992 696.396 694.58 693.348 692.46 690.713 689.508 688.372 687.528 685.928 684.041 684.584 683.748 683.231 684.017 683.541 683.53 684.051 684.023 684.145 684.691 685.676 686.966 688.991 690.266 691.573 692.843 693.521 694.809 695.852 697.638 699.609 701.41 703.365 703.816 704.455 704.224 703.344 702.535 701.678 701.504 701.936 702.005 702.28 703.162 703.916 705.437 706.593 707.781 709.659 711.304 712.784 715.085 716.783 719.388 722.003 725.139 727.666 729.883 731.88 733.301 735.444 737.147 739.826 741.843 743.924 745.891 747.258 747.748 748.92 750.126 753.056 754.853 757.522 761.9 765.599 768.652 771.701 774.525 777.236 780.25 783.484 787.379 791.041 794.593 798.258 802.087 805.385 809.065 812.73 815.947 819.435 822.848 826.239 829.67 832.894 835.898 838.944 841.717 844.844 847.8 851.171 853.94 856.754 858.826 861.221 863.134 864.987 866.764 868.223 869.198 869.844 870.398 870.026 869.111 867.842 867.123 866.849 865.997 865.675 864.902 864.213 863.288 862.101 861.245 860.395 859.024 858.131 857.084 856.003 854.719 854.124 852.387 850.863 850.541 850.748 851.326 851.197 852.017 853.258 855.162 856.083 857.477 857.985 858.82 859.272 861.01 862.34 863.977 865.758 867.581 869.897 870.577 870.651 870.409 869.183 868.793 868.034 868.336 868.602 868.616 868.515 869.765 871.692 872.881 873.487 875.15 877.659 880.719 882.121 883.585 885.647 887.028 888.629 889.611 890.534 891.062 891.459 892.437 893.534 894.473 896.049 897.089 898.124 898.607 898.775 899.637 901.554 902.202 903.09 904.968 907.565 910.396 912.296 914.699 916.36 917.991 921.186 923.937 927.64 932.536 936.39 940.59 952.111 955.72 957.347 958.054 957.33 958.915 961.135 963.054 965.4 967.442 970.905 975.563 978.995 977.959 978.462 982.883 987.161 989.941 991.86 993.719 995.101 997.328 1000.014 1003.356 1006.875 1011.247 1014.396 1018.499 1020.187 1020.782 1018.976 1015.707 1013.275 1013.057 1015.499 1016.651 1019.397 1025.811 1025.758 1026.819 1029.233 1030.665 1032.083 1033.659 1038.175 1040.373 1042.3 1041.632 1042.107 1043.742 1044.201 1043.465 1041.375 1039.004 1036.649 1034.996 1033.723 1032.451 
739.29 739.531 739.83 739.261 738.333 737.252 735.502 732.81 729.926 726.938 724.097 720.414 717.035 714.684 712.011 709.583 707.363 705.403 702.753 699.546 697.123 695.732 694.618 692.938 691.319 690.907 690.603 689.47 688.924 688.393 687.14 685.469 684.457 683.495 683.455 684.085 685.084 686.292 687.203 687.73 687.354 686.729 686.162 686.249 687.447 687.951 688.299 688.462 687.629 686.666 685.059 684 682.47 681.611 680.924 680.467 679.575 678.915 678.255 677.049 676.582 675.475 674.234 673.109 671.761 670.704 669.698 668.823 666.7 665.199 663.829 661.978 660.995 659.818 658.022 656.335 653.95 652.022 649.753 647.911 646.216 645.602 645.107 644.155 643.529 644.033 643.948 644.291 644.446 644.685 644.49 644.123 644.271 644.389 644.732 644.914 644.957 645.549 645.692 645.563 646.215 646.126 645.877 644.357 643.99 644.777 644.751 643.586 642.895 642.013 640.967 639.452 638.325 637.769 637.079 636.097 634.421 632.69 631.546 629.679 627.198 625.633 624.289 622.723 620.454 618.335 616.709 614.857 614.702 613.37 612.19 611.474 610.416 608.788 607.431 606.503 605.167 604.103 603.173 601.595 600.718 598.938 597.535 595.782 593.951 591.165 588.283 585.379 585.614 588.36 591.506 593.335 594.561 596.529 598.67 600.555 602.797 604.607 606.12 607.885 609.377 610.836 612.691 614.722 616.466 617.873 619.413 621.146 623.34 625.824 627.304 629.048 631.006 632.311 634.012 635.03 636.463 638.453 639.848 641.116 642.305 643.481 644.906 645.889 647.449 649.023 650.121 651.282 652.853 654.424 655.415 656.219 656.066 657.911 660.731 662.889 664.363 666.148 669.15 671.784 673.955 676.152 678.387 680.817 682.709 685.071 688.307 691.733 696.006 700.191 702.643 705.001 708.427 711.04 713.301 716.761 718.734 721.387 724.717 727.16 729.772 732.377 734.876 737.194 739.333 741.364 743.182 744.973 746.792 748.363 749.758 751.198 752.54 753.865 755.105 756.288 757.439 758.729 759.826 760.74 761.507 762.302 762.887 763.271 763.395 763.679 763.575 763.31 763.039 762.493 759.711 756.729 754.893 753.014 751.407 748.163 744.733 739.885 735.555 730.568 724.846 721.51 718.023 714.927 711.484 707.966 704.92 701.523 698.206 696.196 693.588 691.628 689.652 689.187 687.779 686.083 685.467 684.121 682.81 680.588 681.19 680.254 680.011 680.964 680.479 680.327 680.839 681.289 681.368 681.957 683.015 684.616 686.287 687.875 689.663 690.054 690.907 691.989 693.339 695.302 696.908 698.201 699.487 700.063 700.654 700.521 700.333 699.48 698.617 698.144 698.306 698.297 698.508 700.037 700.716 702.437 703.52 705.169 706.438 708.462 710.44 712.822 715.113 717.236 720.228 722.999 725.275 727.348 729.231 731.095 732.968 735.011 737.465 739.422 741.046 742.925 743.611 744.944 746.209 748.328 751.346 753.91 757.022 760.964 764.353 767.607 770.876 773.792 776.852 780.386 783.423 787.06 790.605 794.124 797.617 801.538 804.985 808.504 812.05 815.779 818.918 822.058 825.599 829.169 832.472 835.445 838.583 841.536 844.515 847.633 850.623 853.716 856.475 858.998 860.916 862.825 864.563 866.25 867.744 868.557 868.784 868.466 867.506 866.277 865.488 864.906 864.371 863.778 863.304 862.753 862.109 861.107 859.953 858.725 857.908 857.038 855.895 854.939 853.793 852.553 850.918 848.776 847.946 847.641 847.623 847.71 847.764 848.416 849.39 850.843 851.775 853.104 854.829 855.855 856.889 858.005 859.192 860.884 862.666 864.718 866.629 867.79 868.394 868.201 866.593 865.119 864.899 864.477 865.377 865.333 865.228 866.111 868.439 870.599 870.972 872.83 873.948 876.558 877.77 879.493 881.913 883.991 885.307 886.326 887.164 888.322 888.844 889.234 889.939 891.144 892.207 893.574 894.304 894.875 895.068 895.45 896.485 897.399 899.311 901.22 903.249 905.27 907.244 909.919 911.681 913.353 915.748 918.78 922.152 928.067 929.558 932.452 944.138 949.72 950.483 951.774 953.869 955.455 956.962 959.485 960.856 962.641 965.262 968.38 970.835 972.981 976.281 979.585 984.522 987.176 989.458 989.19 991.197 993.32 996.403 999.957 1004.489 1007.465 1010.116 1014.063 1017.807 1018.377 1016.017 1013.284 1007.814 1008.466 1009.902 1008.282 1009.142 1014.031 1017.777 1019.914 1021.869 1023.395 1025.295 1027.922 1031.847 1035.391 1036.295 1037.872 1038.361 1038.953 1040.013 1040.835 1040.04 1038.235 1036.885 1035.21 1034.321 1032.859 
735.695 735.455 735.442 735.042 734.767 734.151 732.676 730.962 728.802 725.681 722.268 719.043 715.509 712.73 709.265 706.98 705.523 702.632 700.032 697.036 693.905 691.833 690.192 689.12 687.493 687.744 687.105 685.611 685.186 684.468 683.451 682.323 681.729 680.372 679.857 680.682 680.737 682.064 683.188 684.171 683.75 682.661 681.52 681.77 683.042 683.5 684.309 683.958 683.133 682.106 680.799 679.697 678.053 677.391 676.702 676.502 676.075 676.203 674.95 674.039 673.151 671.857 670.808 669.599 668.18 667.157 665.919 665.464 664.159 662.267 660.671 658.821 658.075 656.375 655.63 653.515 651.62 649.282 647.68 645.9 643.685 642.655 641.059 640.501 640.566 640.213 640.714 640.851 641.211 641.372 641.838 641.334 641.501 641.493 641.433 641.604 641.929 642.388 643.697 643.937 643.901 644.293 643.676 642.383 641.982 642.088 642.044 641.099 640.337 639.828 638.059 637.839 636.46 635.959 635.508 634.406 633.496 631.52 630.031 628.071 626.301 625.702 623.998 622.369 620.384 617.938 616.191 614.54 613.457 611.919 611.611 610.436 609.61 607.887 606.376 604.973 603.403 602.214 601.036 599.491 598.331 596.587 595.459 593.935 592.476 589.865 586.823 584.614 584.738 586.765 589.375 591.374 592.985 595.626 597.423 599.131 600.949 603.092 605.353 606.815 608.373 609.533 610.916 612.989 614.82 616.463 618.273 620.095 622.154 624.232 626.086 627.723 628.953 630.889 632.161 633.778 635.101 636.075 637.358 638.824 639.812 641.151 642.748 643.583 645.034 646.232 647.467 649.005 650.561 651.707 652.71 653.727 653.602 655.818 658.11 660.171 661.676 663.96 666.625 668.845 671.015 673.393 675.841 678.28 680.991 683.81 686.921 690.091 693.154 696.252 699.829 702.653 705.903 708.916 712.216 715.664 718.371 721.226 724.285 726.699 729.425 731.815 734.071 736.112 738.121 740.129 741.856 743.523 745.189 746.582 747.986 749.39 750.774 752.059 753.249 754.34 755.556 756.899 758.328 759.483 760.212 760.812 761.281 761.68 761.782 762.041 762.039 761.988 761.949 761.523 757.921 755.119 752.838 752.636 752.084 750.657 744.916 739.561 734.314 728.913 724.089 719.763 716.228 712.556 709.777 706.556 703.197 699.999 696.763 693.873 691.576 688.848 686.762 686.374 685.046 683.623 682.086 680.426 679.477 677.397 677.417 677.652 677.289 677.764 677.311 677.167 677.425 677.874 678.5 679.49 680.671 682.211 683.957 685.424 686.62 687.229 688.079 688.923 690.544 692.32 694.3 695.268 695.838 696.583 697.256 697.838 697.187 695.594 694.995 694.305 694.737 695.21 695.813 696.314 697.62 699.148 700.516 702.172 703.659 705.668 707.992 710.846 713.236 715.518 718.367 721.212 722.93 724.575 726.519 728.576 730.854 733.304 735.232 737.098 738.571 740.015 740.738 741.655 744 747.048 750.273 753.49 756.376 760.269 763.356 766.682 770.372 774.161 777.435 780.712 783.956 786.632 789.625 793.192 797.203 800.823 804.56 807.455 811.559 815.122 818.644 821.932 825.41 828.853 832.025 835.271 838.339 841.276 844.023 847.087 849.709 853.154 856.059 858.661 860.642 862.478 864.116 865.705 867.007 867.998 868.055 866.539 865.089 863.899 862.983 862.157 861.781 861.39 861.111 860.465 859.872 858.987 857.743 856.44 855.786 854.558 853.642 852.504 851.12 849.83 847.928 845.808 844.54 844.759 844.544 844.113 844.374 845.834 846.585 848.479 849.365 850.475 851.159 852.648 853.925 855.6 856.782 858.292 859.9 862.376 864.248 865.063 865.356 864.183 862.753 861.205 859.29 859 859.943 860.842 861.488 862.115 865.438 867.158 868.35 870.368 871.964 873.473 875.849 878.305 879.957 882.148 882.603 883.18 884 884.504 885.407 885.964 887.08 888.303 889.363 889.958 891.226 891.535 891.9 892.469 893.224 894.781 896.864 898.888 900.161 901.948 903.377 905.159 907.382 909.298 911.452 913.928 917.107 921.232 924.468 927.745 933.088 938.323 943.477 947.599 949.127 951.133 953.135 954.937 956.299 958.251 960.146 963.319 965.223 970.025 974.136 978.461 981.135 983.104 982.063 982.309 985.707 989.648 993.253 996.987 1000.911 1003.851 1007.338 1011.475 1015.783 1015.043 1012.094 1008.302 1003.801 1004.27 1006.567 1004.598 1005.567 1008.223 1010.287 1011.494 1014.67 1016.105 1018.734 1019.569 1024.086 1028.816 1029.215 1030.332 1034.541 1035.842 1036.556 1038.015 1037.25 1035.994 1034.85 1033.642 1031.859 1029.558 
731.31 731.083 731.25 730.928 730.744 731.086 729.476 728.401 726.823 724.265 720.561 717.29 713.913 710.994 708.428 705.299 702.535 700.144 697.517 694.763 691.227 688.343 687.034 685.501 684.638 683.903 683.224 682.523 681.664 680.499 679.648 679.096 678.077 677.108 676.853 676.809 677.358 678.411 678.872 679.715 679.792 678.535 677.488 677.241 678.454 679.141 680.333 680.311 679.382 678.993 677.249 675.721 674.352 673.815 673.23 673.237 672.573 672.167 671.585 670.456 669.105 668.446 667.56 666.233 664.828 664.217 662.706 661.799 660.939 659.146 657.617 655.859 655.111 654.213 653.059 651.327 648.98 646.9 645.155 643.764 641.249 638.742 637.753 637.597 637.131 636.698 637.422 637.499 637.922 638.747 638.601 638.699 638.617 638.687 638.832 639.026 639.284 639.532 640.544 641.102 641.043 640.34 639.915 639.242 638.476 638.811 638.241 638.242 637.452 636.608 635.705 635.429 634.48 633.821 633.245 632.256 631.309 629.894 628.444 626.869 625.426 624.269 622.801 621.215 619.692 618.064 615.86 613.936 612.593 611.497 610.239 609.956 608.179 606.91 605.639 604.629 602.53 601.014 599.661 597.681 596.86 595.105 593.586 592.616 591.391 589.055 586.135 584.21 583.222 586.01 587.603 589.49 591.221 593.809 595.235 597.744 600.527 602.156 603.5 605.135 606.403 607.853 609.031 611.533 613.493 615.267 617.369 618.935 620.752 622.736 624.502 625.927 627.398 628.88 630.517 631.878 632.974 633.915 635.168 636.65 637.695 638.921 640.478 641.652 643.056 644.295 645.671 646.916 648.147 649.326 650.127 651.252 651.154 653.362 655.114 657.431 659.966 662.429 664.356 666.401 668.553 670.969 674.14 676.984 679.955 683.07 686 689.03 691.943 694.899 698.193 701.226 704.38 707.56 710.703 713.705 717.263 720.37 723.412 726.29 729.457 731.941 733.967 735.249 737.055 739.025 740.607 742.233 743.808 745.378 746.727 748.099 749.443 750.693 751.916 753.255 754.493 755.667 756.879 757.92 758.793 759.534 760.022 760.561 760.765 760.769 760.607 760.212 759.854 758.528 754.757 751.793 750.847 749.526 749.931 749.258 743.739 740.241 733.58 726.894 722.091 718.193 715.193 711.984 708.524 704.829 701.847 698.362 695.101 692.376 689.6 686.801 684.059 682.765 682.102 680.415 679.607 677.536 676.303 675.337 673.232 674.555 674.578 675.163 674.426 674.043 674.365 674.929 675.953 677.394 678.588 679.905 681.059 682.351 683.193 683.623 684.998 685.632 687.473 688.977 690.854 692.21 692.754 693.464 694.081 694.241 693.833 692.757 691.951 690.6 691.282 691.855 692.437 693.183 694.754 696.465 697.643 699.003 700.846 703.01 705.549 708.141 710.755 713.483 715.9 717.765 720.079 721.443 723.403 726.201 729.029 731.218 733.049 734.575 735.164 736.513 737.986 740.277 743.137 746.764 749.805 752.635 756.491 759.829 762.849 766.308 770.096 773.313 776.775 779.833 782.849 785.567 788.665 792.434 796.154 799.611 803.266 806.855 810.605 814.228 817.796 821.293 824.66 828.181 831.262 834.246 837.457 840.541 843.464 846.568 849.178 852.225 855.266 858.011 860.177 861.936 863.442 864.855 865.962 866.299 865.758 863.778 862.434 861.411 859.95 859.208 859.053 859.205 858.732 858.307 857.709 856.836 855.779 854.424 853.087 852.006 851.257 850.106 848.749 847.196 845.189 842.842 841.821 841.589 841.612 841.173 839.944 841.61 843.106 844.681 845.704 846.832 848.089 849.422 850.909 852.584 854.136 856.062 858.007 860.471 861.86 862.204 861.559 859.939 858.506 857.17 855.163 854.66 855.009 856.714 857.827 858.055 859.135 861.226 864.477 866.949 869.14 871.937 874.709 876.792 878.898 880.41 881.151 881.243 880.99 880.817 881.288 882.628 884.167 885.213 886.119 886.801 887.61 887.956 888.649 889.249 890.531 892.002 893.506 895.308 896.886 898.975 900.095 902.018 904.19 905.861 907.65 909.543 911.507 914.756 919.124 921.81 924.168 926.846 931.955 938.543 943.748 945.964 947.946 949.025 950.786 952.589 954.087 957.266 960.683 962.313 965.671 972.299 977.424 976.825 977.026 978.602 981.215 985.653 989.964 994.763 997.174 1001.139 1007.164 1011.049 1014.621 1013.588 1010.951 1002.675 999.31 1001.011 1002.54 1000.646 1002.743 1004.917 1006.531 1007.506 1008.87 1011.288 1012.884 1014.588 1016.517 1020.027 1020.996 1023.931 1030.261 1032.348 1032.731 1034.133 1034.093 1033.267 1032.182 1031.246 1030.01 1028.274 
726.402 726.166 726.09 726.776 726.448 725.861 725.353 724.8 724.663 722.178 719.227 716.257 711.794 708.908 705.777 703.635 700.665 698.084 695.289 692.98 690.105 686.766 683.889 681.561 680.594 679.568 679.336 678.497 678.049 677.276 675.871 674.695 674.303 673.56 672.39 672.884 673.453 674.434 675.485 675.697 674.85 674.11 673.205 673.031 673.893 674.513 674.683 674.599 674.651 676.17 674.066 672.573 671.168 670.07 669.757 669.453 669.55 668.917 668.382 667.165 665.618 665.182 664.08 662.956 661.852 660.407 659.502 658.735 657.504 655.927 654.752 652.99 651.863 650.688 649.642 647.748 646.333 644.612 643.083 641.268 639.401 636.484 634.876 634.469 634.382 634.435 633.643 634.597 635.844 635.709 635.169 635.602 635.42 635.659 636.454 635.886 635.88 636.047 636.68 637.138 637.238 636.488 635.759 635.491 634.302 635.33 635.447 634.867 634.516 633.835 633.337 632.839 632.205 631.703 631.755 630.972 630.051 628.716 627.312 625.658 624.722 623.434 621.96 620.715 619.359 618.105 615.846 614.077 612.192 610.818 609.641 608.494 607.45 606.364 604.926 602.76 600.909 599.377 597.773 596.083 594.444 593.596 592.308 591.074 589.471 587.508 584.623 582.566 582.533 584.687 586.818 587.705 589.256 591.37 593.27 595.969 600.217 600.588 601.726 603.613 604.734 606.443 607.578 610.182 612.139 613.893 615.855 617.804 619.272 620.951 622.759 624.633 625.716 627.102 628.65 629.785 631.021 632.322 633.284 634.57 635.633 636.986 638.363 639.657 640.813 642.417 643.238 644.561 645.554 646.245 647.679 648.389 648.437 650.986 653.259 656.566 658.721 660.852 662.887 665.916 668.56 671.321 674.292 677.007 679.961 683.087 685.441 688.042 691.109 693.884 697.326 700.961 704.112 707.198 710.255 713.524 716.596 719.138 721.873 724.782 729.645 730.858 732.196 733.673 736.112 738.076 739.782 741.417 742.996 744.424 745.822 747.172 748.501 749.801 751.176 752.72 754.092 755.167 756.126 757 757.681 758.321 758.916 759.526 759.661 759.731 759.66 759.055 757.41 755.108 751.633 749.208 747.299 747.255 745.409 743.946 739.723 736.772 731.451 724.565 720.959 717.076 714.329 710.593 706.64 703.365 700.386 696.661 694.212 690.554 687.114 684.587 681.455 680.172 679.461 678.063 677.08 675.975 674.549 673.206 670.562 671.581 672.056 672.209 671.783 671.59 671.715 672.543 673.539 674.504 675.634 677.235 678.418 679.892 679.989 680.652 681.329 682.449 683.856 685.585 687.716 688.296 689.612 689.839 690.761 690.526 690.63 689.906 688.43 687.474 687.434 688.149 688.792 690.283 691.938 692.965 694.591 696.458 698.353 701.017 703.317 705.774 708.156 710.818 713.313 714.67 716.678 718.643 720.913 724.28 726.891 728.948 730.304 731.643 732.1 733.509 736.074 738.951 742.029 746.062 748.643 751.15 755.264 758.357 761.638 765.214 768.776 772.077 775.39 778.549 781.878 785.102 787.913 791.216 794.877 798.291 802.039 806.329 809.639 813.007 816.437 819.924 823.551 826.842 830.045 833.303 836.548 839.334 842.633 845.52 848.306 851.235 854.047 856.94 858.967 861.121 862.567 863.762 864.732 864.362 862.976 861.165 860.011 858.864 857.183 856.521 856.314 856.405 856.229 855.885 855.469 855.005 853.964 852.186 850.732 849.765 849.052 847.846 846.158 844.219 842.653 840.403 838.844 838.376 837.845 837.69 837.415 838.336 840.024 841.567 842.547 843.739 845.056 846.687 847.98 849.922 851.844 854.162 856.234 858.536 859.916 860.005 859.088 857.563 856.284 854.833 853.247 852.577 853.005 853.01 853.354 853.828 855.563 858.255 860.709 863.253 867.106 868.899 871.681 873.642 875.543 877.144 878.581 878.403 878.215 878.483 878.322 879.376 880.72 882.645 883.208 883.625 883.876 884.338 885.269 886.129 887.028 888.545 890.391 892.072 894.043 895.802 897.292 898.992 900.846 902.847 904.445 906.006 907.877 910.316 912.039 914.217 916.544 919.355 923.911 932.428 937.383 940.166 939.656 940.128 942.228 945.84 950.999 954.018 956.747 959.006 961.267 963.97 970.404 970.96 972.394 975.842 978.774 982.388 986.103 990.23 994.429 999.469 1001.761 1000.242 1001.878 1003.105 1003.96 999.28 995.165 995.083 995.557 997.133 999.105 1001.471 1002.728 1003.871 1005.304 1006.975 1009.113 1010.911 1012.88 1015.614 1017.82 1020.405 1025.007 1027.834 1028.141 1029.956 1030.832 1030.109 1029.663 1029.444 1028.524 1026.835
[truncated: 3,742,447 more chars]
